# Supplementary material for: Single‐nucleus RNA sequencing identifies a novel tenogenic heterologous differentiation in endometrial carcinosarcomas: implications for diagnosis and tumor classification
Source: J Pathol. 2026 Jan 15;268(2):227–42. doi: 10.1002/path.70003 (PMC12805614; doi:10.1002/path.70003)
Supplement: Supplementary file 3 — Table S1. Antibodies used for immunohistochemistry (provided as a separate Excel file) Table S2. Single‐nucleus sequencing cell calling and mapping quality metrics (provided as a separate Excel file) Table S3. Cell type distribution across carcinosarcoma cases and normal samples (provided as a separate Excel file) Table S4. Top cluster marker genes identified by differential expression analysis (provided as a separate Excel file) Table S5. Top mesenchymal and epithelial marker genes identified by differential expression analysis (provided as a separate Excel file) Table S6. Clinicopathological characteristics of cases included for validation (provided as a separate Excel file) Table S7. Concordance between scRNA‐seq and FISH for gene amplifications in MDM4 (1q), MYC (8q), and CCNE1 (19q) across CS1–CS6. Darker colors indicate discordances (provided as a separate Excel file) [file PATH-268-227-s002.xlsx]

## Sheet: Cover page
	Single-nucleus RNA sequencing identifies a novel tenogenic heterologous differentiation in endometrial carcinosarcomas: implications for diagnosis and tumor classification
	S González-Martínez et al. J Pathol https://doi.org/10.1002/path.70003
	Table S1. Antibodies used for immunohistochemistry
	Table S2. Single-nucleus sequencing cell calling and mapping quality metrics
	Table S3. Cell type distribution across carcinosarcoma cases and normal samples
	Table S4. Top cluster marker genes identified by differential expression analysis
	Table S5. Top mesenchymal and epithelial marker genes identified by differential expression analysis
	Table S6. Clinicopathological characteristics of cases included for validation
	Table S7. Concordance between scRNA-seq and FISH for gene amplifications in MDM4 (1q), MYC (8q), and CCNE1 (19q) across CS1–CS6. Darker colors indicate discordances

## Sheet: Table S1
Table S1. Antibodies used for immunohistochemistry.
Antibody	Clone	Supplier
p53	DO-7	Leica Biosystems
Myf-4	LO26	Leica Biosystems
MyoD	EP22	Vitro (pred)
CD8	4B11	Leica Biosystems
CD68	514H12	Leica Biosystems
SATB2	EP281	Vitro (pred)
S100	EP32	Leica Biosystems
PAX8	SP348	Abcam
Desmin	DE-R-11	Leica Biosystems

## Sheet: Table S2
Table S2. Single-nucleus sequencing cell calling and mapping quality metrics.
	Cell Calling Quality						Mapping Quality (Amongst Reads From Cells Assigned To Sample)
	Cells	Confidently mapped reads in cells	Median genes per cell	Median UMI counts per cell	Total genes detected	Number of reads from cells called from this sample	Reads mapped to probe set	Reads confidently mapped to probe set	Reads confidently mapped to filtered probe set	Reads half-mapped to probe set	Reads split-mapped to probe set
CS1	6.452	74.3%	1.397	1.994	17.994	85,437,230	99.4%	98.8%	95.7%	0.2%	0.5%
CS2	4.963	73.5%	870	1.262	17.676	45,268,686	99.4%	98.2%	92.2%	0.2%	0.9%
CS3	17.311	91.8%	2.544	4.189	18.013	303,568,950	99.3%	0.99	96.6%	0.2%	0.2%
CS4	21.586	89.9%	2.243	3.927	17.796	358,852,495	99.3%	0.99	96.6%	0.1%	0.2%
CS5	15.429	88.9%	1.267	2.053	17.788	192,610,714	99.4%	98.9%	94.6%	0.2%	0.3%
CS6	21.042	89.1%	2.097	3.312	17.63	448,108,656	99.4%	0.99	0.95	0.1%	0.2%
N1	11.825	70.6%	2.749	4.558	17.068	167,186,976	99.4%	99.1%	0.97	0.1%	0.1%
N2	6.414	44.4%	2.166	3.194	16.576	65,161,394	99.4%	99.1%	97.1%	0.1%	0.1%

## Sheet: Table S3
Table S3. Cell type distribution across carcinosarcoma cases and normal samples.
Cell Type	CS1	CS2	CS3	CS4	CS5	CS6	N1	N2	Total
N-Epi	1	8	0	0	2	11	2379	1874	4275
T-Epi 1	868	486	385	95	68	5629	17	8	7556
T-Epi 2	27	5	6250	64	19	26	39	3	6433
T-Epi 3	8	17	73	5896	30	66	11	0	6101
T-Epi 4	120	22	68	16	4526	66	3	6	4827
T-Epi 5	262	704	176	215	1100	2003	57	24	4541
T-Epi 6	0	1	1	0	122	4	0	0	128
NST 1	7	11	4	11	4	17	2234	1095	3383
NST 2	1	2	1	1	0	1	2176	984	3166
T-Mes 1	39	39	44	48	28	6493	5	4	6700
T-Mes 2	1358	816	2583	685	361	582	6	3	6394
Cycling	311	349	219	1462	114	775	808	108	4146
Rhab	1010	63	2201	22	13	31	7	1	3348
Teno	140	645	514	8442	41	128	5	3	9918
Chond	0	3	3	2	18	848	1	1	876
Osteo	56	22	14	9	2542	67	0	0	2710
Endo	138	236	145	238	191	268	806	451	2473
Pericytes	104	146	164	699	243	310	449	400	2515
Plasma cells	3	119	84	7	280	345	10	0	848
T cells	333	123	243	132	2039	265	649	543	4327
SPP1- M	813	414	644	704	2117	1527	632	370	7221
SPP1+ M	152	32	846	474	708	281	8	5	2506
Neutrophils	4	153	69	779	40	59	85	5	1194
ISG-high	48	4	15	168	12	92	25	49	413
Osteoclasts	0	0	1	4	293	1	0	0	299
Total cells per case	5803	4420	14747	20173	14911	19895	10412	5937	96298

## Sheet: Table S4
Table S4. Top cluster marker genes identified by differential expression analysis.
Gene	p_val	Avg_log2FC	pct.1	Pct.2	p_val_adj	Cluster
TMEM101	0	6.64561	0.907	0.03	0	N-Epi
PGR	0	3.97121	0.918	0.109	0	N-Epi
CPM	0	5.69434	0.849	0.059	0	N-Epi
EYA2	0	4.56483	0.839	0.07	0	N-Epi
ESR1	0	4.28179	0.842	0.077	0	N-Epi
NPAS3	0	5.89455	0.799	0.038	0	N-Epi
ANAPC4	0	5.0195	0.826	0.079	0	N-Epi
KCNC3	0	5.12186	0.762	0.05	0	N-Epi
SLC47A1	0	5.93803	0.732	0.023	0	N-Epi
GCLC	0	4.6627	0.794	0.095	0	N-Epi
GALNT4	0	5.55058	0.713	0.028	0	N-Epi
ASRGL1	0	3.91048	0.755	0.089	0	N-Epi
SAT1	0	2.6363	0.915	0.268	0	N-Epi
KIAA1324	0	6.57915	0.664	0.018	0	N-Epi
NPDC1	0	2.7956	0.827	0.206	0	N-Epi
MSX1	0	3.64778	0.721	0.101	0	N-Epi
ADCYAP1R1	0	5.88782	0.618	0.016	0	N-Epi
GABRP	0	6.88696	0.605	0.008	0	N-Epi
SERINC2	0	4.25964	0.663	0.071	0	N-Epi
DNAJC10	0	3.43042	0.743	0.154	0	N-Epi
IHH	0	7.65509	0.585	0.005	0	N-Epi
TRMT9B	0	7.01008	0.586	0.007	0	N-Epi
SOX17	0	3.10549	0.718	0.139	0	N-Epi
HOXB3	0	3.12936	0.712	0.133	0	N-Epi
RSRP1	0	2.74557	0.738	0.191	0	N-Epi
EPB41L2	0	2.5039	0.743	0.196	0	N-Epi
NUS1	0	3.20519	0.731	0.194	0	N-Epi
EMID1	0	3.32694	0.632	0.101	0	N-Epi
PATJ	0	3.00538	0.635	0.109	0	N-Epi
FNDC3B	0	2.53378	0.766	0.242	0	N-Epi
ARGLU1	0	2.29894	0.805	0.284	0	N-Epi
HOXB4	0	3.02308	0.629	0.11	0	N-Epi
CIRBP	0	2.03097	0.847	0.333	0	N-Epi
ACE	0	3.93818	0.558	0.047	0	N-Epi
PLPP2	0	4.16688	0.545	0.044	0	N-Epi
DOCK5	0	3.72968	0.571	0.072	0	N-Epi
FAM174B	0	4.05928	0.545	0.047	0	N-Epi
DLX5	0	3.13173	0.582	0.084	0	N-Epi
TRIM25	0	3.01417	0.592	0.095	0	N-Epi
HOXB6	0	3.2892	0.561	0.071	0	N-Epi
RGL3	0	3.80157	0.534	0.049	0	N-Epi
PAM	0	2.35965	0.719	0.234	0	N-Epi
ADAM28	0	4.67816	0.509	0.025	0	N-Epi
PAPSS1	0	2.90384	0.612	0.145	0	N-Epi
SLC25A29	0	3.2728	0.542	0.08	0	N-Epi
SFRP4	0	0.739172	0.687	0.226	0	N-Epi
FAM214A	0	3.06411	0.549	0.09	0	N-Epi
MSX2	0	5.53972	0.473	0.014	0	N-Epi
MGLL	0	3.89969	0.502	0.044	0	N-Epi
RNF180	0	4.87797	0.478	0.022	0	N-Epi
PPM1H	0	3.49127	0.508	0.056	0	N-Epi
SMAD9	0	4.34974	0.478	0.03	0	N-Epi
KIF12	0	3.61185	0.498	0.054	0	N-Epi
WFDC2	0	2.11656	0.806	0.372	0	N-Epi
MECOM	0	2.40017	0.56	0.129	0	N-Epi
MLPH	0	5.31323	0.445	0.014	0	N-Epi
VWA8	0	3.84716	0.471	0.04	0	N-Epi
ID1	0	2.16389	0.61	0.183	0	N-Epi
ZNF516	0	1.98422	0.593	0.167	0	N-Epi
EHF	0	3.10372	0.483	0.06	0	N-Epi
CDK5RAP3	0	1.80618	0.695	0.272	0	N-Epi
CHD3	0	1.88824	0.641	0.224	0	N-Epi
OVOL2	0	5.22462	0.431	0.015	0	N-Epi
ACSL5	0	3.98353	0.456	0.043	0	N-Epi
FAM189A2	0	5.11588	0.425	0.015	0	N-Epi
PAX8	0	2.15245	0.533	0.125	0	N-Epi
MIA2	0	3.26042	0.465	0.059	0	N-Epi
PLEKHH1	0	4.79852	0.425	0.019	0	N-Epi
TRH	0	7.35794	0.412	0.007	0	N-Epi
PORCN	0	4.7024	0.427	0.022	0	N-Epi
ZNRF2	0	3.16048	0.469	0.066	0	N-Epi
DACT2	0	3.48866	0.447	0.045	0	N-Epi
MTCL1	0	3.28898	0.453	0.051	0	N-Epi
KMO	0	6.25002	0.406	0.008	0	N-Epi
CELSR1	0	2.99512	0.464	0.066	0	N-Epi
AFDN	0	2.01527	0.566	0.169	0	N-Epi
SLFN5	0	2.50415	0.494	0.098	0	N-Epi
HOMER2	0	3.2937	0.447	0.053	0	N-Epi
ARHGAP8	0	3.32366	0.44	0.048	0	N-Epi
MACROD1	0	2.87487	0.469	0.077	0	N-Epi
KDM4B	0	2.82097	0.476	0.084	0	N-Epi
MFSD2A	0	5.3416	0.401	0.012	0	N-Epi
KIZ	0	2.96105	0.466	0.077	0	N-Epi
EVL	0	1.72905	0.602	0.216	0	N-Epi
C2orf88	0	3.72314	0.426	0.042	0	N-Epi
PLXNB1	0	2.41742	0.488	0.106	0	N-Epi
PILRB	0	1.78433	0.631	0.256	0	N-Epi
RHEX	0	4.07364	0.403	0.029	0	N-Epi
SH3YL1	0	3.16713	0.428	0.055	0	N-Epi
HEY2	0	4.53619	0.393	0.02	0	N-Epi
MUC16	0	4.1028	0.398	0.026	0	N-Epi
TRPM4	0	2.85633	0.445	0.073	0	N-Epi
CTSH	0	2.3402	0.52	0.15	0	N-Epi
WDR77	0	2.98115	0.436	0.067	0	N-Epi
GUSB	0	2.76731	0.473	0.104	0	N-Epi
PABPC1L	0	1.80005	0.597	0.229	0	N-Epi
CAPS	0	3.04073	0.428	0.062	0	N-Epi
PODXL	0	2.7346	0.451	0.086	0	N-Epi
COL27A1	0	1.63695	0.58	0.217	0	N-Epi
ZMYND8	0	2.26936	0.479	0.118	0	N-Epi
MSLN	0	4.21667	0.678	0.078	0	T-Epi 1
CLDN6	0	3.69492	0.643	0.074	0	T-Epi 1
WFDC2	0	2.36558	0.916	0.347	0	T-Epi 1
SPINT2	0	2.08297	0.84	0.286	0	T-Epi 1
CLDN4	0	3.11261	0.577	0.105	0	T-Epi 1
EPCAM	0	1.97425	0.658	0.189	0	T-Epi 1
FOXP4	0	2.44112	0.648	0.187	0	T-Epi 1
CD9	0	2.12163	0.718	0.261	0	T-Epi 1
KRT7	0	2.94938	0.533	0.084	0	T-Epi 1
KRT8	0	2.08904	0.684	0.237	0	T-Epi 1
CLDN3	0	2.66566	0.526	0.107	0	T-Epi 1
NSMCE1	0	2.02046	0.568	0.183	0	T-Epi 1
GTF3C1	0	1.71749	0.616	0.232	0	T-Epi 1
CLU	0	2.14977	0.685	0.316	0	T-Epi 1
CLDN7	0	2.29039	0.476	0.11	0	T-Epi 1
NDRG2	0	2.37374	0.494	0.129	0	T-Epi 1
MUC1	0	1.69912	0.527	0.167	0	T-Epi 1
BCAM	0	1.38246	0.618	0.259	0	T-Epi 1
ID4	0	2.2771	0.544	0.191	0	T-Epi 1
PRSS8	0	2.81072	0.421	0.071	0	T-Epi 1
MTCH1	0	1.56096	0.679	0.348	0	T-Epi 1
COL18A1	0	1.03907	0.697	0.374	0	T-Epi 1
LSR	0	1.80629	0.469	0.151	0	T-Epi 1
CNPY3	0	1.38218	0.592	0.278	0	T-Epi 1
DSP	0	1.92931	0.462	0.151	0	T-Epi 1
SCNN1A	0	2.99995	0.366	0.06	0	T-Epi 1
MT-ND3	0	0.936445	0.857	0.552	0	T-Epi 1
MAL2	0	2.43655	0.381	0.08	0	T-Epi 1
C6orf132	0	3.57313	0.333	0.035	0	T-Epi 1
CSTF2T	0	1.72111	0.443	0.146	0	T-Epi 1
MEA1	0	1.45461	0.524	0.228	0	T-Epi 1
FGFRL1	0	2.56364	0.375	0.08	0	T-Epi 1
LCMT1	0	2.09064	0.398	0.104	0	T-Epi 1
MYL9	0	1.28225	0.604	0.312	0	T-Epi 1
JUP	0	1.54208	0.472	0.184	0	T-Epi 1
SLPI	0	2.72639	0.374	0.088	0	T-Epi 1
H1F0	0	1.03202	0.634	0.351	0	T-Epi 1
AGRN	0	0.960321	0.596	0.313	0	T-Epi 1
CFB	0	2.17873	0.382	0.101	0	T-Epi 1
CTXN1	0	1.86085	0.421	0.142	0	T-Epi 1
PBX1	0	1.20097	0.539	0.263	0	T-Epi 1
C19orf33	0	2.35772	0.345	0.073	0	T-Epi 1
ZNF22	0	1.63089	0.426	0.157	0	T-Epi 1
PTN	0	1.94534	0.457	0.19	0	T-Epi 1
ST14	0	2.00896	0.362	0.095	0	T-Epi 1
HMGA2	0	1.53972	0.463	0.199	0	T-Epi 1
ATP2B4	0	1.34109	0.488	0.227	0	T-Epi 1
JUN	0	1.40219	0.591	0.33	0	T-Epi 1
CD24	0	0.764562	0.64	0.381	0	T-Epi 1
DMKN	0	1.94996	0.362	0.103	0	T-Epi 1
LAMA5	0	1.22055	0.454	0.199	0	T-Epi 1
JUND	0	1.30353	0.639	0.387	0	T-Epi 1
TACSTD2	0	2.48508	0.339	0.09	0	T-Epi 1
TNRC6A	0	1.43353	0.43	0.181	0	T-Epi 1
KLHDC3	0	1.20684	0.48	0.231	0	T-Epi 1
MECOM	0	1.66894	0.376	0.129	0	T-Epi 1
NCOA4	0	1.38738	0.42	0.174	0	T-Epi 1
SOX17	0	1.33817	0.389	0.146	0	T-Epi 1
FGFR2	0	1.98578	0.348	0.106	0	T-Epi 1
CTNND1	0	0.996461	0.539	0.298	0	T-Epi 1
CD47	0	1.30586	0.452	0.215	0	T-Epi 1
TSC22D1	0	1.78064	0.386	0.149	0	T-Epi 1
ITM2C	0	0.588039	0.86	0.625	0	T-Epi 1
COL9A3	0	1.66085	0.312	0.077	0	T-Epi 1
TAGLN	0	1.28074	0.498	0.264	0	T-Epi 1
CDH3	0	2.18422	0.307	0.073	0	T-Epi 1
CDH1	0	2.18199	0.3	0.067	0	T-Epi 1
TNNT1	0	0.982395	0.351	0.122	0	T-Epi 1
TM7SF2	0	1.68305	0.321	0.094	0	T-Epi 1
PPL	0	2.70687	0.269	0.044	0	T-Epi 1
MDFI	0	1.34015	0.467	0.244	0	T-Epi 1
ATF3	0	3.40785	0.289	0.066	0	T-Epi 1
SLC44A2	0	1.06439	0.459	0.237	0	T-Epi 1
SLC34A2	0	1.4774	0.311	0.089	0	T-Epi 1
EMX2	0	1.81481	0.327	0.106	0	T-Epi 1
COL9A2	0	1.66804	0.318	0.097	0	T-Epi 1
MPZL2	0	2.4596	0.272	0.053	0	T-Epi 1
PRR36	0	2.31959	0.28	0.061	0	T-Epi 1
ZFAND3	0	1.02485	0.476	0.257	0	T-Epi 1
LTBP3	0	0.788437	0.654	0.436	0	T-Epi 1
FAM171A2	0	1.79451	0.326	0.108	0	T-Epi 1
FBN3	0	2.7155	0.262	0.044	0	T-Epi 1
FXYD1	0	2.58846	0.269	0.054	0	T-Epi 1
CRIP1	0	1.13742	0.376	0.162	0	T-Epi 1
YAP1	0	1.19474	0.41	0.198	0	T-Epi 1
NR2F6	0	1.12719	0.405	0.194	0	T-Epi 1
PLEKHB1	0	3.01406	0.244	0.033	0	T-Epi 1
KIAA0556	0	2.24907	0.271	0.062	0	T-Epi 1
KRT19	0	1.74275	0.323	0.114	0	T-Epi 1
MYH10	0	1.16348	0.447	0.239	0	T-Epi 1
TOMM6	0	1.52283	0.326	0.119	0	T-Epi 1
EPPK1	0	2.58584	0.258	0.051	0	T-Epi 1
HPN	0	2.45628	0.252	0.046	0	T-Epi 1
PCSK1N	0	2.30757	0.295	0.089	0	T-Epi 1
TGFB2	0	2.41226	0.289	0.084	0	T-Epi 1
LRIG1	0	1.03089	0.45	0.246	0	T-Epi 1
LAMB3	0	3.29969	0.228	0.025	0	T-Epi 1
CRIP2	0	1.23082	0.354	0.152	0	T-Epi 1
ISYNA1	0	1.18126	0.369	0.167	0	T-Epi 1
APOA1	0	2.40699	0.241	0.04	0	T-Epi 1
URI1	0	2.95975	0.842	0.196	0	T-Epi 2
BCAM	0	3.16264	0.879	0.245	0	T-Epi 2
PEG3	0	2.57355	0.837	0.215	0	T-Epi 2
ZNF444	0	2.83751	0.657	0.121	0	T-Epi 2
PDCD5	0	2.59233	0.688	0.155	0	T-Epi 2
LRATD2	0	3.3271	0.62	0.111	0	T-Epi 2
SPINT2	0	1.98485	0.801	0.296	0	T-Epi 2
FBL	0	2.70099	0.662	0.159	0	T-Epi 2
FBXO17	0	3.19904	0.584	0.091	0	T-Epi 2
EPN1	0	2.13209	0.707	0.218	0	T-Epi 2
NAT14	0	2.3547	0.687	0.204	0	T-Epi 2
LDHB	0	2.33021	0.743	0.268	0	T-Epi 2
SYMPK	0	2.24192	0.646	0.171	0	T-Epi 2
ERF	0	1.95049	0.736	0.268	0	T-Epi 2
NECTIN2	0	2.08027	0.734	0.27	0	T-Epi 2
ACTN4	0	1.81176	0.841	0.388	0	T-Epi 2
TUBB2B	0	1.73739	0.636	0.197	0	T-Epi 2
CD24	0	1.93092	0.809	0.372	0	T-Epi 2
TIMM50	0	2.17024	0.591	0.155	0	T-Epi 2
PCBD1	0	2.58699	0.572	0.139	0	T-Epi 2
SUPT5H	0	1.88137	0.686	0.254	0	T-Epi 2
TNNT1	0	2.36724	0.535	0.111	0	T-Epi 2
PAFAH1B3	0	2.28019	0.581	0.157	0	T-Epi 2
ZNF507	0	2.4327	0.545	0.123	0	T-Epi 2
SNRPD2	0	2.3318	0.564	0.142	0	T-Epi 2
SUCLG1	0	2.81501	0.51	0.097	0	T-Epi 2
MAL	0	4.54311	0.443	0.034	0	T-Epi 2
ZNF264	0	2.39908	0.535	0.134	0	T-Epi 2
HNRNPUL1	0	1.50447	0.761	0.362	0	T-Epi 2
ANKRD27	0	2.53807	0.499	0.104	0	T-Epi 2
PAK4	0	2.70297	0.485	0.09	0	T-Epi 2
MIF	0	1.69704	0.746	0.365	0	T-Epi 2
CIC	0	1.89285	0.595	0.215	0	T-Epi 2
ZNF581	0	2.6071	0.471	0.092	0	T-Epi 2
COL18A1	0	1.55517	0.748	0.374	0	T-Epi 2
DPY19L3	0	2.14284	0.531	0.158	0	T-Epi 2
PVR	0	2.46267	0.485	0.113	0	T-Epi 2
RHPN2	0	2.8227	0.443	0.073	0	T-Epi 2
SIPA1L3	0	2.58338	0.464	0.095	0	T-Epi 2
DMWD	0	2.04046	0.566	0.197	0	T-Epi 2
JAG1	0	2.1338	0.516	0.148	0	T-Epi 2
CPS1	0	4.85735	0.393	0.032	0	T-Epi 2
ZNF428	0	1.81649	0.547	0.187	0	T-Epi 2
IRGQ	0	2.1208	0.491	0.142	0	T-Epi 2
PPP6R1	0	2.09916	0.481	0.132	0	T-Epi 2
PSMC4	0	1.72907	0.529	0.181	0	T-Epi 2
EFR3A	0	2.07925	0.493	0.145	0	T-Epi 2
PARD6B	0	3.99199	0.375	0.028	0	T-Epi 2
ANXA4	0	2.2618	0.488	0.142	0	T-Epi 2
XRCC1	0	2.12088	0.469	0.123	0	T-Epi 2
SAMD4B	0	1.49387	0.572	0.227	0	T-Epi 2
PYGB	0	2.06937	0.514	0.169	0	T-Epi 2
CKB	0	1.59949	0.555	0.212	0	T-Epi 2
KRT8	0	1.52588	0.591	0.249	0	T-Epi 2
HIF3A	0	2.59548	0.436	0.095	0	T-Epi 2
HSPBP1	0	2.58417	0.42	0.079	0	T-Epi 2
NIPSNAP1	0	2.06112	0.461	0.126	0	T-Epi 2
HIPK2	0	2.1884	0.469	0.134	0	T-Epi 2
ADSL	0	1.96848	0.467	0.133	0	T-Epi 2
GRB14	0	4.28602	0.354	0.023	0	T-Epi 2
PAX2	0	3.14908	0.392	0.063	0	T-Epi 2
ZNF550	0	2.94421	0.39	0.061	0	T-Epi 2
DCDC2	0	2.49383	0.405	0.077	0	T-Epi 2
DYRK1B	0	2.2432	0.446	0.118	0	T-Epi 2
SEMA3F	0	2.39777	0.427	0.103	0	T-Epi 2
ZNF579	0	2.80907	0.392	0.068	0	T-Epi 2
ZNF580	0	1.77929	0.486	0.163	0	T-Epi 2
CLASRP	0	2.18663	0.466	0.144	0	T-Epi 2
CA2	0	4.25016	0.352	0.03	0	T-Epi 2
PHGDH	0	1.90523	0.478	0.157	0	T-Epi 2
CATSPERG	0	4.23759	0.35	0.029	0	T-Epi 2
GNL3	0	1.57374	0.522	0.203	0	T-Epi 2
SHKBP1	0	2.09293	0.43	0.112	0	T-Epi 2
ZNF460	0	2.53607	0.395	0.077	0	T-Epi 2
EPB41L5	0	2.50616	0.401	0.085	0	T-Epi 2
PLXNB2	0	1.27402	0.678	0.364	0	T-Epi 2
ODC1	0	2.20362	0.418	0.104	0	T-Epi 2
NDUFB9	0	1.37704	0.641	0.328	0	T-Epi 2
CYB5R3	0	1.36254	0.594	0.283	0	T-Epi 2
KCP	0	3.59844	0.353	0.043	0	T-Epi 2
TRIB1	0	2.92495	0.379	0.07	0	T-Epi 2
CALM3	0	1.48508	0.533	0.225	0	T-Epi 2
KIF12	0	2.87292	0.359	0.054	0	T-Epi 2
PAX8	0	2.11609	0.426	0.123	0	T-Epi 2
HSP90AB1	0	1.16284	0.757	0.456	0	T-Epi 2
ZNF667	0	3.18195	0.342	0.046	0	T-Epi 2
ENO1	0	1.56221	0.633	0.337	0	T-Epi 2
JUP	0	1.4889	0.483	0.187	0	T-Epi 2
SMG9	0	2.43116	0.37	0.075	0	T-Epi 2
EZR	0	1.24619	0.518	0.225	0	T-Epi 2
FBXO46	0	2.09177	0.405	0.112	0	T-Epi 2
NR2F6	0	1.50186	0.482	0.191	0	T-Epi 2
DNER	0	5.00593	0.299	0.012	0	T-Epi 2
UGDH	0	1.7214	0.497	0.211	0	T-Epi 2
CDH16	0	5.37513	0.294	0.01	0	T-Epi 2
ECH1	0	1.7652	0.559	0.277	0	T-Epi 2
CITED2	0	1.93976	0.404	0.123	0	T-Epi 2
SMTNL2	0	3.83347	0.303	0.023	0	T-Epi 2
SNU13	0	1.23515	0.561	0.282	0	T-Epi 2
LAMA5	0	1.58918	0.479	0.2	0	T-Epi 2
MMP7	0	4.54466	0.712	0.094	0	T-Epi 3
SLC2A1	0	3.4462	0.851	0.261	0	T-Epi 3
TUBB2B	0	2.76763	0.766	0.189	0	T-Epi 3
COA4	0	2.43628	0.793	0.219	0	T-Epi 3
S100A6	0	2.76645	0.888	0.347	0	T-Epi 3
MFGE8	0	3.44781	0.709	0.209	0	T-Epi 3
SPON1	0	3.52813	0.617	0.128	0	T-Epi 3
YBX1	0	1.88854	0.782	0.297	0	T-Epi 3
CD24	0	1.74296	0.841	0.371	0	T-Epi 3
S100A16	0	2.65105	0.602	0.136	0	T-Epi 3
PFN2	0	1.59013	0.851	0.395	0	T-Epi 3
AGRN	0	2.49761	0.761	0.306	0	T-Epi 3
WWTR1	0	2.13916	0.648	0.202	0	T-Epi 3
NDUFV2	0	1.74778	0.724	0.278	0	T-Epi 3
SYNGR2	0	2.00832	0.687	0.245	0	T-Epi 3
PCDHB2	0	2.90738	0.515	0.093	0	T-Epi 3
EPCAM	0	2.2094	0.619	0.199	0	T-Epi 3
EZR	0	2.07554	0.629	0.219	0	T-Epi 3
HS6ST1	0	2.59505	0.586	0.179	0	T-Epi 3
RALBP1	0	2.1217	0.554	0.151	0	T-Epi 3
CP	0	4.17286	0.465	0.068	0	T-Epi 3
PAX8	0	2.25228	0.514	0.118	0	T-Epi 3
SLC12A7	0	1.84172	0.6	0.204	0	T-Epi 3
PDCD6	0	1.64938	0.615	0.223	0	T-Epi 3
PTPRF	0	2.02681	0.585	0.194	0	T-Epi 3
CLDN1	0	3.46716	0.449	0.063	0	T-Epi 3
G3BP2	0	1.97666	0.557	0.171	0	T-Epi 3
CCND1	0	2.5053	0.521	0.136	0	T-Epi 3
TM4SF1	0	2.34139	0.513	0.132	0	T-Epi 3
RACK1	0	1.61111	0.786	0.405	0	T-Epi 3
LAMA1	0	3.04327	0.477	0.098	0	T-Epi 3
LRIG1	0	2.43892	0.615	0.238	0	T-Epi 3
WNT7A	0	3.85459	0.416	0.04	0	T-Epi 3
S100A10	0	1.7128	0.59	0.215	0	T-Epi 3
PPP4R1	0	1.89697	0.527	0.16	0	T-Epi 3
SLC34A2	0	3.58422	0.45	0.084	0	T-Epi 3
DCDC2	0	2.7942	0.44	0.076	0	T-Epi 3
VCL	0	1.80942	0.543	0.181	0	T-Epi 3
GSTP1	0	1.66951	0.857	0.495	0	T-Epi 3
NNMT	0	2.44218	0.467	0.107	0	T-Epi 3
EIF4E3	0	2.9367	0.451	0.093	0	T-Epi 3
EXOC3	0	1.7516	0.538	0.182	0	T-Epi 3
NUS1	0	2.15424	0.551	0.195	0	T-Epi 3
EBNA1BP2	0	1.96448	0.506	0.152	0	T-Epi 3
PLEKHG4B	0	2.49065	0.455	0.103	0	T-Epi 3
SPRY2	0	2.36804	0.476	0.125	0	T-Epi 3
WLS	0	1.7764	0.633	0.283	0	T-Epi 3
POU3F3	0	3.25611	0.398	0.049	0	T-Epi 3
EEF2	0	1.47281	0.761	0.412	0	T-Epi 3
DSP	0	1.79229	0.497	0.154	0	T-Epi 3
ACTG1	0	1.5078	0.905	0.564	0	T-Epi 3
LSR	0	1.93378	0.496	0.155	0	T-Epi 3
ANXA11	0	1.74881	0.54	0.202	0	T-Epi 3
BCL2L1	0	2.22271	0.463	0.126	0	T-Epi 3
SDHA	0	1.98817	0.475	0.138	0	T-Epi 3
TPM1	0	1.3004	0.693	0.356	0	T-Epi 3
L1CAM	0	4.18411	0.367	0.033	0	T-Epi 3
WFDC2	0	0.20048	0.703	0.37	0	T-Epi 3
LGALS3BP	0	1.61438	0.758	0.427	0	T-Epi 3
COL18A1	0	1.29856	0.707	0.378	0	T-Epi 3
CD47	0	1.81966	0.541	0.213	0	T-Epi 3
KRT8	0	1.13303	0.579	0.251	0	T-Epi 3
ATP1B1	0	2.16473	0.483	0.156	0	T-Epi 3
PLK2	0	2.52081	0.442	0.118	0	T-Epi 3
SVBP	0	2.29315	0.422	0.101	0	T-Epi 3
SEC24C	0	1.86357	0.473	0.154	0	T-Epi 3
ANXA4	0	2.07299	0.463	0.145	0	T-Epi 3
MUC1	0	2.01281	0.493	0.175	0	T-Epi 3
FGF18	0	3.21384	0.369	0.051	0	T-Epi 3
KRT23	0	4.64443	0.338	0.02	0	T-Epi 3
P3H1	0	1.34658	0.529	0.213	0	T-Epi 3
ANXA2	0	1.27858	0.694	0.381	0	T-Epi 3
TWSG1	0	1.35148	0.556	0.244	0	T-Epi 3
CITED4	0	2.62159	0.395	0.083	0	T-Epi 3
PAAF1	0	2.14854	0.417	0.105	0	T-Epi 3
PERP	0	2.19417	0.398	0.096	0	T-Epi 3
HSPA13	0	1.59695	0.512	0.212	0	T-Epi 3
ATP9A	0	2.15605	0.423	0.125	0	T-Epi 3
SERP1	0	1.67405	0.523	0.227	0	T-Epi 3
ITGA3	0	3.11371	0.361	0.065	0	T-Epi 3
VAPA	0	1.61126	0.462	0.167	0	T-Epi 3
VCAN	0	1.43312	0.619	0.325	0	T-Epi 3
COX7C	0	1.40251	0.531	0.238	0	T-Epi 3
DYRK2	0	2.09853	0.405	0.113	0	T-Epi 3
OCIAD2	0	1.91452	0.409	0.121	0	T-Epi 3
GNB1	0	1.24255	0.614	0.327	0	T-Epi 3
NME2	0	1.21675	0.577	0.29	0	T-Epi 3
UCP2	0	2.20327	0.424	0.139	0	T-Epi 3
ANXA7	0	1.70734	0.438	0.154	0	T-Epi 3
VDAC2	0	1.92254	0.4	0.117	0	T-Epi 3
LAMC1	0	1.57455	0.602	0.319	0	T-Epi 3
EPS8L2	0	2.30537	0.374	0.092	0	T-Epi 3
SFRP2	0	2.94945	0.378	0.098	0	T-Epi 3
HLTF	0	1.76897	0.424	0.145	0	T-Epi 3
CTSZ	0	0.727249	0.584	0.305	0	T-Epi 3
KDM4A	0	1.70947	0.423	0.147	0	T-Epi 3
ERI3	0	1.67093	0.42	0.146	0	T-Epi 3
ID1	0	1.68126	0.458	0.185	0	T-Epi 3
ELOVL1	0	1.7471	0.417	0.145	0	T-Epi 3
CHCHD1	0	1.83124	0.394	0.122	0	T-Epi 3
SPPL2A	0	3.68031	0.905	0.156	0	T-Epi 4
IFI27	0	3.21677	0.908	0.199	0	T-Epi 4
BST2	0	2.98967	0.878	0.21	0	T-Epi 4
SEMA3E	0	4.76267	0.699	0.049	0	T-Epi 4
USP8	0	3.51593	0.697	0.085	0	T-Epi 4
TRPM7	0	3.0494	0.701	0.119	0	T-Epi 4
IFI6	0	2.64251	0.931	0.394	0	T-Epi 4
WFDC2	0	1.99134	0.893	0.365	0	T-Epi 4
PDIA3	0	2.30933	0.718	0.215	0	T-Epi 4
CD74	0	0.411414	0.858	0.368	0	T-Epi 4
ISG15	0	2.17717	0.671	0.21	0	T-Epi 4
CDKN2A	0	2.40348	0.6	0.139	0	T-Epi 4
SAT1	0	1.21979	0.735	0.274	0	T-Epi 4
RBBP7	0	2.78121	0.559	0.104	0	T-Epi 4
PSME1	0	1.93053	0.673	0.231	0	T-Epi 4
LY6E	0	2.39339	0.94	0.504	0	T-Epi 4
SYAP1	0	2.10032	0.606	0.178	0	T-Epi 4
B2M	0	1.2466	0.9	0.473	0	T-Epi 4
EHF	0	3.37692	0.464	0.058	0	T-Epi 4
NPNT	0	3.37666	0.49	0.085	0	T-Epi 4
MUC1	0	2.08014	0.574	0.175	0	T-Epi 4
LAPTM4B	0	2.81945	0.949	0.55	0	T-Epi 4
SOX17	0	2.04156	0.54	0.145	0	T-Epi 4
GNB2	0	1.60756	0.664	0.277	0	T-Epi 4
MX1	0	2.23562	0.51	0.123	0	T-Epi 4
MT2A	0	2.26623	0.512	0.126	0	T-Epi 4
RBP1	0	1.94269	0.619	0.234	0	T-Epi 4
TAP1	0	2.30846	0.507	0.134	0	T-Epi 4
SERF2	0	1.74757	0.567	0.21	0	T-Epi 4
STXBP6	0	3.56337	0.395	0.041	0	T-Epi 4
CFB	0	2.3088	0.452	0.106	0	T-Epi 4
TYMS	0	2.10107	0.467	0.126	0	T-Epi 4
LGR5	0	2.86688	0.418	0.079	0	T-Epi 4
BEX3	0	1.3107	0.705	0.368	0	T-Epi 4
H1FX	0	1.42909	0.641	0.305	0	T-Epi 4
HSP90AA1	0	1.29541	0.655	0.32	0	T-Epi 4
TAPBP	0	1.49888	0.596	0.262	0	T-Epi 4
MATN2	0	2.68124	0.477	0.147	0	T-Epi 4
PLAAT4	0	2.53876	0.41	0.084	0	T-Epi 4
DDIT4	0	1.39913	0.579	0.258	0	T-Epi 4
MYL6	0	1.29271	0.805	0.486	0	T-Epi 4
ECRG4	0	3.16602	0.38	0.065	0	T-Epi 4
CD9	0	1.13542	0.594	0.281	0	T-Epi 4
IFITM3	0	1.27835	0.742	0.432	0	T-Epi 4
FLOT2	0	2.01092	0.429	0.121	0	T-Epi 4
MT-ND3	0	0.768086	0.868	0.561	0	T-Epi 4
PSMB8	0	2.25141	0.402	0.096	0	T-Epi 4
PTN	0	1.02749	0.502	0.196	0	T-Epi 4
FOXC1	0	2.91388	0.359	0.054	0	T-Epi 4
GABPB1	0	2.99006	0.362	0.06	0	T-Epi 4
FLNA	0	1.30225	0.657	0.356	0	T-Epi 4
SYNE2	0	1.40805	0.497	0.196	0	T-Epi 4
DUSP23	0	2.56346	0.386	0.087	0	T-Epi 4
FTH1	0	0.876808	0.91	0.611	0	T-Epi 4
GJA1	0	1.31345	0.591	0.296	0	T-Epi 4
SHISA5	0	1.33277	0.553	0.264	0	T-Epi 4
SYBU	0	5.03463	0.3	0.013	0	T-Epi 4
ACADVL	0	1.17023	0.6	0.313	0	T-Epi 4
MARCKSL1	0	1.20496	0.809	0.523	0	T-Epi 4
GABARAP	0	1.43932	0.485	0.203	0	T-Epi 4
HSPB1	0	1.22428	0.836	0.555	0	T-Epi 4
MDK	0	1.93144	0.97	0.692	0	T-Epi 4
LGALS3BP	0	0.811849	0.712	0.434	0	T-Epi 4
CYSTM1	0	2.15218	0.373	0.097	0	T-Epi 4
DTX3L	0	2.04899	0.375	0.101	0	T-Epi 4
POLR2L	0	1.26439	0.516	0.242	0	T-Epi 4
PIGR	0	3.42693	0.3	0.03	0	T-Epi 4
CYB5B	0	1.90962	0.403	0.133	0	T-Epi 4
IFI44L	0	2.00401	0.362	0.093	0	T-Epi 4
CLDN7	0	2.38309	0.394	0.125	0	T-Epi 4
PPDPF	0	1.26479	0.486	0.218	0	T-Epi 4
NDUFB9	0	0.946992	0.603	0.335	0	T-Epi 4
FZD6	0	2.66991	0.331	0.066	0	T-Epi 4
PARP14	0	2.02875	0.373	0.109	0	T-Epi 4
PTPRF	0	1.21708	0.469	0.206	0	T-Epi 4
VTCN1	0	4.00215	0.282	0.021	0	T-Epi 4
ERICH5	0	4.04885	0.283	0.022	0	T-Epi 4
LEF1	0	2.257	0.339	0.085	0	T-Epi 4
DLX5	0	1.92103	0.347	0.094	0	T-Epi 4
MT-ND1	0	1.20315	0.912	0.66	0	T-Epi 4
OAS2	0	2.14969	0.335	0.084	0	T-Epi 4
CALCRL	0	2.38745	0.331	0.083	0	T-Epi 4
GPCPD1	0	1.74195	0.392	0.145	0	T-Epi 4
TACSTD2	0	2.44787	0.344	0.097	0	T-Epi 4
NBN	0	1.87214	0.353	0.107	0	T-Epi 4
PCDH19	0	2.60558	0.306	0.061	0	T-Epi 4
COX8A	0	1.47676	0.405	0.161	0	T-Epi 4
CP	0	1.92466	0.325	0.081	0	T-Epi 4
PTMS	0	1.01112	0.719	0.477	0	T-Epi 4
UQCRB	0	1.26076	0.44	0.199	0	T-Epi 4
TMEM106C	0	1.80235	0.359	0.118	0	T-Epi 4
PHLDA1	0	2.20391	0.34	0.1	0	T-Epi 4
C4orf3	0	1.31538	0.443	0.204	0	T-Epi 4
ADD3	0	1.53792	0.389	0.151	0	T-Epi 4
HMGB2	0	1.96749	0.349	0.111	0	T-Epi 4
PSMB9	0	2.16369	0.307	0.07	0	T-Epi 4
KRT7	0	2.38791	0.344	0.107	0	T-Epi 4
MCM2	0	1.63083	0.372	0.136	0	T-Epi 4
WARS	0	2.31902	0.33	0.095	0	T-Epi 4
UBE2L6	0	1.64336	0.356	0.123	0	T-Epi 4
IGHG1	0	0.75536	0.587	0.151	0	T-Epi 5
WFDC2	0	0.716525	0.757	0.373	0	T-Epi 5
RNASE1	0	0.111475	0.654	0.282	0	T-Epi 5
IGKC	0	1.24922	0.449	0.124	0	T-Epi 5
MT-ND3	0	1.12696	0.885	0.561	0	T-Epi 5
MSLN	0	1.24846	0.382	0.113	0	T-Epi 5
MT-ND1	0	1.00975	0.909	0.661	0	T-Epi 5
MT-ND2	0	0.940458	0.935	0.701	0	T-Epi 5
MT-ND5	0	0.878912	0.823	0.601	0	T-Epi 5
SLPI	0	0.864287	0.3	0.101	0	T-Epi 5
MT-CYB	0	0.956774	0.943	0.756	0	T-Epi 5
MT-ND4L	0	0.900477	0.962	0.806	0	T-Epi 5
MT-ATP6	0	1.0489	0.972	0.823	0	T-Epi 5
CYP17A1	0	0.655042	0.142	0.023	0	T-Epi 5
MT-ND4	0	0.866166	0.984	0.875	0	T-Epi 5
IGLC1	0	4.32015	0.093	0.005	0	T-Epi 5
MT-CO2	0	0.666206	0.986	0.9	0	T-Epi 5
MT-CO3	0	0.818306	0.993	0.934	0	T-Epi 5
KRT7	1.7846e-303	0.996737	0.298	0.11	3.14519e-299	T-Epi 5
CLU	5.05369e-301	0.662083	0.58	0.333	8.90663e-297	T-Epi 5
TACSTD2	4.77844e-300	0.79472	0.282	0.101	8.42152e-296	T-Epi 5
PTN	8.71709e-289	0.599236	0.436	0.2	1.5363e-284	T-Epi 5
SELENOP	2.7457e-280	0.230194	0.56	0.307	4.83902e-276	T-Epi 5
STAR	2.27573e-273	0.873956	0.158	0.042	4.01075e-269	T-Epi 5
FOS	1.7809e-262	0.371973	0.44	0.209	3.13866e-258	T-Epi 5
TAGLN	1.30005e-260	0.437571	0.518	0.27	2.29121e-256	T-Epi 5
CLDN6	1.12251e-247	0.997267	0.281	0.111	1.9783e-243	T-Epi 5
APOA1	5.84677e-242	0.843113	0.168	0.05	1.03043e-237	T-Epi 5
CLDN4	1.71397e-231	0.805338	0.312	0.134	3.02071e-227	T-Epi 5
CDC20B	1.09012e-216	3.023	0.038	0.004	1.92123e-212	T-Epi 5
FOSB	2.91336e-188	0.564301	0.163	0.055	5.1345e-184	T-Epi 5
NPNT	6.55695e-180	0.708311	0.236	0.099	1.1556e-175	T-Epi 5
CD9	1.66716e-179	0.617874	0.494	0.287	2.93819e-175	T-Epi 5
IGHA1	3.13995e-169	1.45905	0.076	0.017	5.53386e-165	T-Epi 5
C7	2.25883e-161	0.345334	0.224	0.094	3.98095e-157	T-Epi 5
MUC1	8.45827e-161	0.486747	0.362	0.187	1.49069e-156	T-Epi 5
DLK1	4.05907e-159	0.15422	0.298	0.145	7.15371e-155	T-Epi 5
SERPING1	1.75293e-156	0.569195	0.558	0.368	3.08936e-152	T-Epi 5
SPINT2	4.3796e-154	0.355171	0.535	0.319	7.71862e-150	T-Epi 5
LCN2	3.77491e-150	1.74257	0.082	0.021	6.6529e-146	T-Epi 5
CFB	1.60959e-149	0.820034	0.25	0.117	2.83675e-145	T-Epi 5
MZB1	2.07585e-149	0.595461	0.062	0.013	3.65848e-145	T-Epi 5
MT-ND6	1.22608e-148	0.427762	0.711	0.539	2.16084e-144	T-Epi 5
PLTP	3.59355e-148	0.164025	0.498	0.313	6.33327e-144	T-Epi 5
DEPP1	2.98596e-146	0.832026	0.152	0.057	5.26245e-142	T-Epi 5
FTH1	1.86876e-139	0.2511	0.771	0.618	3.2935e-135	T-Epi 5
CXCL10	8.32184e-138	0.174157	0.092	0.027	1.46664e-133	T-Epi 5
NDRG2	2.13098e-136	0.884451	0.29	0.151	3.75565e-132	T-Epi 5
CLDN7	7.88537e-134	0.763082	0.265	0.132	1.38972e-129	T-Epi 5
MDK	3.70166e-131	0.349651	0.846	0.699	6.5238e-127	T-Epi 5
C1R	6.05412e-120	0.276084	0.477	0.299	1.06698e-115	T-Epi 5
MYL9	1.98076e-111	0.540299	0.482	0.327	3.49089e-107	T-Epi 5
ATF3	6.41728e-111	0.445378	0.175	0.079	1.13098e-106	T-Epi 5
CLDN3	1.37429e-110	0.624908	0.257	0.134	2.42205e-106	T-Epi 5
NSMCE1	8.76041e-107	0.836909	0.338	0.207	1.54394e-102	T-Epi 5
COL8A1	2.97864e-101	0.682922	0.155	0.069	5.24955e-97	T-Epi 5
IFI6	5.68631e-100	0.481448	0.567	0.413	1.00215e-95	T-Epi 5
CNPY3	3.24123e-98	0.69244	0.43	0.296	5.71234e-94	T-Epi 5
PENK	1.09709e-97	0.643622	0.096	0.035	1.93352e-93	T-Epi 5
KRT8	2.3136e-97	0.367033	0.418	0.264	4.07749e-93	T-Epi 5
LGR5	2.76664e-97	0.634714	0.188	0.092	4.87593e-93	T-Epi 5
DPEP3	2.64123e-94	1.13938	0.118	0.048	4.65491e-90	T-Epi 5
SEMA3E	9.61066e-86	0.581039	0.161	0.077	1.69378e-81	T-Epi 5
KLK5	9.29254e-85	1.47297	0.057	0.017	1.63772e-80	T-Epi 5
SPPL2A	1.63292e-84	0.833611	0.297	0.188	2.87786e-80	T-Epi 5
ADAMTSL1	4.40937e-83	0.754902	0.137	0.063	7.77108e-79	T-Epi 5
FDXR	5.17554e-83	0.827029	0.122	0.054	9.12136e-79	T-Epi 5
EGR1	5.40715e-83	0.185477	0.344	0.209	9.52957e-79	T-Epi 5
KRT5	2.09372e-82	1.58608	0.051	0.014	3.68997e-78	T-Epi 5
MEA1	2.46326e-82	0.685841	0.366	0.246	4.34124e-78	T-Epi 5
TPPP3	4.88855e-82	1.04738	0.132	0.06	8.61557e-78	T-Epi 5
NSG1	3.14291e-80	0.855489	0.175	0.09	5.53907e-76	T-Epi 5
PGA5	1.07877e-78	1.88897	0.033	0.007	1.90122e-74	T-Epi 5
CALB2	4.92681e-78	1.91978	0.028	0.005	8.683e-74	T-Epi 5
JUN	9.72757e-77	0.295035	0.485	0.344	1.71439e-72	T-Epi 5
ECRG4	1.03408e-73	0.505804	0.155	0.077	1.82247e-69	T-Epi 5
DSP	9.33648e-73	0.537499	0.278	0.17	1.64546e-68	T-Epi 5
GTF3C1	6.17297e-72	0.672327	0.367	0.257	1.08792e-67	T-Epi 5
ATRNL1	6.54331e-72	0.492629	0.195	0.107	1.15319e-67	T-Epi 5
H1F0	1.53812e-71	0.326337	0.503	0.367	2.71078e-67	T-Epi 5
EPYC	4.56957e-70	0.465065	0.07	0.025	8.05341e-66	T-Epi 5
CSTF2T	4.97289e-70	0.750072	0.262	0.164	8.76421e-66	T-Epi 5
NR4A1	1.70253e-67	0.11801	0.225	0.13	3.00053e-63	T-Epi 5
IFI27	2.74969e-67	0.615389	0.338	0.229	4.84605e-63	T-Epi 5
PCDH8	2.07562e-66	1.54057	0.035	0.009	3.65807e-62	T-Epi 5
MAL2	2.89072e-66	0.732364	0.18	0.099	5.0946e-62	T-Epi 5
MUC4	3.75165e-66	1.75955	0.032	0.008	6.61192e-62	T-Epi 5
ZNF22	7.90502e-64	0.710048	0.269	0.173	1.39318e-59	T-Epi 5
SCNN1A	1.2162e-63	0.707141	0.154	0.081	2.14343e-59	T-Epi 5
RIC3	1.222e-63	1.02303	0.073	0.028	2.15365e-59	T-Epi 5
IGFBP6	1.46848e-63	0.51776	0.137	0.069	2.58805e-59	T-Epi 5
S100A1	9.64933e-63	0.327122	0.12	0.058	1.7006e-58	T-Epi 5
CYP4B1	9.65558e-63	1.64434	0.034	0.009	1.7017e-58	T-Epi 5
ZFP36	1.13187e-62	0.206953	0.284	0.179	1.9948e-58	T-Epi 5
HIST1H1D	4.1495e-62	0.407722	0.191	0.108	7.31307e-58	T-Epi 5
ISG15	2.39399e-61	0.303885	0.335	0.228	4.21917e-57	T-Epi 5
PIGR	2.62773e-61	0.539529	0.093	0.041	4.63111e-57	T-Epi 5
FOXP4	4.3336e-61	0.50681	0.323	0.219	7.63754e-57	T-Epi 5
JUNB	8.2718e-61	0.259518	0.374	0.258	1.45782e-56	T-Epi 5
LAPTM4B	9.1902e-61	0.235007	0.661	0.565	1.61968e-56	T-Epi 5
KRT5	0	4.93452	0.695	0.015	0	T-Epi 6
MMP13	0	3.01798	0.711	0.036	0	T-Epi 6
KLK8	0	4.45471	0.711	0.042	4.72874e-307	T-Epi 6
C9orf24	2.16843e-300	5.15939	0.312	0.008	3.82164e-296	T-Epi 6
LCN2	1.05244e-241	3.68427	0.477	0.024	1.85482e-237	T-Epi 6
EPYC	2.75329e-240	3.1693	0.508	0.027	4.8524e-236	T-Epi 6
IGHG3	2.84353e-240	1.62204	0.312	0.01	5.01143e-236	T-Epi 6
DMRT1	2.10729e-194	6.28384	0.102	0.001	3.71389e-190	T-Epi 6
FOXJ1	7.12537e-193	3.9888	0.484	0.03	1.25578e-188	T-Epi 6
IGHG1	1.69723e-187	3.33034	1	0.171	2.9912e-183	T-Epi 6
JCHAIN	1.84103e-180	1.92351	0.406	0.023	3.24464e-176	T-Epi 6
CXCL1	3.54751e-176	3.85749	0.359	0.018	6.25214e-172	T-Epi 6
SLPI	4.20241e-160	2.86239	0.836	0.109	7.40633e-156	T-Epi 6
KRT7	9.37008e-149	2.81941	0.852	0.118	1.65138e-144	T-Epi 6
MMP9	1.44406e-142	0.961333	0.617	0.062	2.54501e-138	T-Epi 6
CRIP1	3.50658e-140	3.49957	0.93	0.178	6.18e-136	T-Epi 6
THSD4	5.05993e-138	3.01614	0.734	0.095	8.91762e-134	T-Epi 6
SLC30A2	1.08474e-136	6.20538	0.078	0.001	1.91175e-132	T-Epi 6
ST6GAL1	1.1045e-134	3.38197	0.797	0.123	1.94657e-130	T-Epi 6
S100A1	7.32821e-124	2.64337	0.562	0.06	1.29152e-119	T-Epi 6
SPPL2A	4.92136e-120	2.61186	0.953	0.192	8.67341e-116	T-Epi 6
MUC16	3.07709e-117	3.19601	0.453	0.042	5.42307e-113	T-Epi 6
ISG15	7.0165e-112	2.83309	0.953	0.232	1.23659e-107	T-Epi 6
MZB1	1.61509e-109	2.47273	0.258	0.015	2.84643e-105	T-Epi 6
C1orf158	4.26032e-106	6.44477	0.055	0.001	7.50839e-102	T-Epi 6
SPP1	1.42633e-102	0.309789	0.938	0.192	2.51376e-98	T-Epi 6
CCNA1	6.3794e-97	4.9067	0.141	0.005	1.1243e-92	T-Epi 6
USP8	3.5921e-96	2.7127	0.695	0.115	6.33071e-92	T-Epi 6
IFI27	4.19193e-96	2.44757	0.938	0.233	7.38785e-92	T-Epi 6
IDO1	2.04975e-93	2.91806	0.336	0.029	3.61248e-89	T-Epi 6
HERC6	1.62367e-86	3.24888	0.398	0.043	2.86156e-82	T-Epi 6
CXCL13	2.00098e-85	2.6351	0.133	0.005	3.52652e-81	T-Epi 6
ELF3	6.31361e-85	2.4644	0.633	0.104	1.11271e-80	T-Epi 6
BST2	2.34806e-81	2.15861	0.922	0.243	4.13822e-77	T-Epi 6
HIST1H1B	3.13449e-80	1.64606	0.859	0.2	5.52422e-76	T-Epi 6
CACNG6	2.91826e-79	5.11419	0.094	0.003	5.14313e-75	T-Epi 6
MSLN	2.96281e-79	1.67775	0.703	0.125	5.22166e-75	T-Epi 6
WFDC2	6.97625e-77	1.99709	1	0.39	1.22949e-72	T-Epi 6
MT-ND1	2.13606e-75	2.25595	1	0.673	3.76458e-71	T-Epi 6
CXCL2	3.63718e-75	3.30406	0.211	0.015	6.41017e-71	T-Epi 6
TRPM7	1.65345e-74	2.44105	0.703	0.147	2.91403e-70	T-Epi 6
RAB25	2.72173e-74	3.11486	0.391	0.047	4.79678e-70	T-Epi 6
TACSTD2	1.70245e-73	1.77833	0.625	0.109	3.00039e-69	T-Epi 6
NR4A1	4.44568e-73	1.94454	0.68	0.134	7.83506e-69	T-Epi 6
C1QB	5.50377e-73	0.66167	0.742	0.144	9.69985e-69	T-Epi 6
CLDN3	6.92621e-73	2.07757	0.703	0.139	1.22068e-68	T-Epi 6
C1QC	1.44564e-71	0.496862	0.766	0.152	2.5478e-67	T-Epi 6
C1QA	4.58661e-71	0.695461	0.758	0.153	8.08345e-67	T-Epi 6
FOS	1.09525e-70	1.52195	0.875	0.219	1.93027e-66	T-Epi 6
IFI6	8.09692e-70	2.05628	0.977	0.42	1.427e-65	T-Epi 6
KLK6	9.39965e-69	2.98015	0.336	0.038	1.65659e-64	T-Epi 6
CD74	3.61561e-64	1.09102	0.984	0.392	6.37215e-60	T-Epi 6
CCN2	2.07521e-63	1.40246	0.93	0.283	3.65734e-59	T-Epi 6
LRRC15	3.09659e-62	2.85469	0.266	0.026	5.45743e-58	T-Epi 6
SLC34A2	1.059e-61	1.79248	0.57	0.106	1.86637e-57	T-Epi 6
MT-ATP6	1.45644e-61	1.59833	1	0.83	2.56683e-57	T-Epi 6
EFHB	1.64937e-61	5.85286	0.047	0.001	2.90684e-57	T-Epi 6
TNS4	2.25657e-61	4.83905	0.086	0.003	3.97697e-57	T-Epi 6
PLEKHS1	7.64154e-58	5.22338	0.062	0.002	1.34674e-53	T-Epi 6
POU2AF1	9.51407e-58	3.38438	0.148	0.009	1.67676e-53	T-Epi 6
LUM	1.47315e-57	1.59487	0.922	0.314	2.59627e-53	T-Epi 6
FOXA1	1.14957e-56	3.93191	0.156	0.011	2.026e-52	T-Epi 6
MT-CO2	1.18246e-56	1.36003	1	0.904	2.08398e-52	T-Epi 6
CA9	4.28641e-56	2.91317	0.234	0.023	7.55437e-52	T-Epi 6
HIST1H1D	3.76889e-55	1.93825	0.555	0.111	6.64229e-51	T-Epi 6
MX1	3.38925e-54	1.8282	0.633	0.142	5.97322e-50	T-Epi 6
GDF15	2.58941e-53	2.97771	0.25	0.027	4.56358e-49	T-Epi 6
LYZ	3.04481e-52	0.827359	0.523	0.102	5.36617e-48	T-Epi 6
TGFBI	4.88273e-51	1.44245	0.914	0.356	8.60532e-47	T-Epi 6
IL5RA	5.22203e-51	5.81633	0.039	0.001	9.20331e-47	T-Epi 6
OAS2	7.95287e-51	2.22388	0.492	0.096	1.40161e-46	T-Epi 6
MT-ND3	8.22849e-51	1.53495	0.992	0.576	1.45019e-46	T-Epi 6
SLC27A2	3.03982e-50	3.82538	0.133	0.009	5.35738e-46	T-Epi 6
MT-CO3	3.14448e-49	1.09805	1	0.936	5.54184e-45	T-Epi 6
CP	9.1389e-49	1.16494	0.484	0.093	1.61064e-44	T-Epi 6
S100A2	2.82127e-48	2.32103	0.281	0.036	4.9722e-44	T-Epi 6
ZFP36L2	4.0759e-46	1.73247	0.828	0.303	7.18337e-42	T-Epi 6
KCNH3	4.0852e-46	4.42992	0.094	0.005	7.19975e-42	T-Epi 6
FOXQ1	4.39791e-46	3.62505	0.141	0.011	7.75089e-42	T-Epi 6
CPM	5.94163e-46	1.24361	0.477	0.094	1.04715e-41	T-Epi 6
FMO2	1.47419e-45	3.44278	0.148	0.012	2.59811e-41	T-Epi 6
BHLHE41	1.96407e-45	2.36469	0.398	0.072	3.46147e-41	T-Epi 6
MT-ND4	3.23631e-45	1.1052	1	0.88	5.70368e-41	T-Epi 6
MAL2	3.8753e-45	2.13355	0.484	0.103	6.82983e-41	T-Epi 6
TRIM29	1.02596e-44	3.47903	0.156	0.013	1.80816e-40	T-Epi 6
MT-ND5	3.47591e-44	1.34052	1	0.611	6.12594e-40	T-Epi 6
BCAM	4.01236e-44	1.24815	0.844	0.287	7.07139e-40	T-Epi 6
MT-ND4L	5.65131e-44	1.13655	1	0.813	9.95987e-40	T-Epi 6
ITGB4	1.38082e-43	2.59034	0.328	0.053	2.43357e-39	T-Epi 6
RBBP7	2.21272e-43	2.09897	0.531	0.126	3.8997e-39	T-Epi 6
HIST1H1C	4.07559e-43	1.41248	0.797	0.29	7.18281e-39	T-Epi 6
BCAT1	7.32505e-43	1.88803	0.633	0.175	1.29097e-38	T-Epi 6
MT-ND2	9.83038e-43	1.20955	0.992	0.712	1.73251e-38	T-Epi 6
PMAIP1	2.23385e-42	2.51234	0.328	0.054	3.93693e-38	T-Epi 6
TMSB4X	3.98631e-42	1.05774	1	0.777	7.02548e-38	T-Epi 6
CLDN16	7.82441e-42	4.44288	0.078	0.004	1.37897e-37	T-Epi 6
MT-CYB	7.0327e-41	1.11688	1	0.764	1.23944e-36	T-Epi 6
TMPRSS4	7.21026e-41	3.55567	0.141	0.012	1.27074e-36	T-Epi 6
ASPN	1.04063e-40	1.99515	0.289	0.044	1.834e-36	T-Epi 6
FBXL16	1.13303e-40	4.05459	0.102	0.006	1.99684e-36	T-Epi 6
COL7A1	0	3.74506	0.886	0.125	0	NST 1
SFRP4	0	2.48662	0.974	0.22	0	NST 1
MMP11	0	2.26368	0.905	0.2	0	NST 1
PGR	0	2.75502	0.784	0.122	0	NST 1
ECM1	0	2.67659	0.773	0.114	0	NST 1
ZNF516	0	2.9503	0.777	0.164	0	NST 1
ADAM33	0	3.86288	0.68	0.073	0	NST 1
PCSK5	0	3.53868	0.658	0.09	0	NST 1
COL27A1	0	2.54883	0.769	0.213	0	NST 1
HOXA10	0	2.9252	0.668	0.119	0	NST 1
PAMR1	0	3.14588	0.616	0.08	0	NST 1
ESR1	0	2.71758	0.627	0.092	0	NST 1
TNXB	0	2.79055	0.631	0.102	0	NST 1
MAST2	0	2.87999	0.654	0.126	0	NST 1
PTCH1	0	3.37877	0.597	0.079	0	NST 1
MYO15B	0	2.71575	0.623	0.122	0	NST 1
COL16A1	0	2.17581	0.703	0.209	0	NST 1
IGF1	0	2.372	0.593	0.099	0	NST 1
ARGLU1	0	1.70792	0.783	0.29	0	NST 1
RBM6	0	2.19279	0.68	0.189	0	NST 1
TMEM120B	0	3.25769	0.571	0.084	0	NST 1
SPON2	0	2.59472	0.603	0.12	0	NST 1
CIRBP	0	1.86097	0.814	0.339	0	NST 1
PTGDS	0	1.96287	0.649	0.179	0	NST 1
PAPLN	0	3.44991	0.55	0.081	0	NST 1
VPS13B	0	2.17163	0.668	0.202	0	NST 1
LENG8	0	1.71586	0.781	0.318	0	NST 1
COL5A1	0	1.4099	0.906	0.446	0	NST 1
CCNL2	0	1.72681	0.837	0.379	0	NST 1
SDK1	0	2.99689	0.533	0.088	0	NST 1
BMP1	0	2.1262	0.635	0.19	0	NST 1
TTLL3	0	2.47355	0.568	0.129	0	NST 1
GABBR1	0	2.86004	0.521	0.088	0	NST 1
COL6A1	0	1.53112	0.944	0.52	0	NST 1
GREB1	0	2.79425	0.518	0.095	0	NST 1
ADAMTS9	0	2.12351	0.617	0.195	0	NST 1
CLEC11A	0	2.36715	0.543	0.127	0	NST 1
FREM1	0	3.22888	0.479	0.065	0	NST 1
CACNA1G	0	2.65802	0.51	0.097	0	NST 1
LTBP4	0	1.24512	0.786	0.374	0	NST 1
OGT	0	1.97455	0.604	0.192	0	NST 1
PNPLA7	0	3.91116	0.449	0.04	0	NST 1
MEIS1	0	1.79697	0.633	0.225	0	NST 1
DPP6	0	3.83988	0.444	0.036	0	NST 1
WSB1	0	1.50566	0.672	0.265	0	NST 1
RSRP1	0	1.73518	0.607	0.201	0	NST 1
TBX3	0	2.78183	0.47	0.075	0	NST 1
EVL	0	1.62482	0.613	0.22	0	NST 1
PLEKHH2	0	3.17555	0.451	0.06	0	NST 1
OSR2	0	2.51021	0.485	0.095	0	NST 1
MICAL1	0	2.23528	0.513	0.127	0	NST 1
GASK1B	0	2.21147	0.505	0.12	0	NST 1
NFATC4	0	2.12224	0.544	0.16	0	NST 1
LUC7L	0	1.70683	0.595	0.213	0	NST 1
LUC7L3	0	1.29945	0.731	0.35	0	NST 1
NREP	0	1.45526	0.736	0.357	0	NST 1
PNISR	0	1.5784	0.591	0.217	0	NST 1
HOXD10	0	3.62092	0.409	0.038	0	NST 1
DIO2	0	2.46796	0.436	0.065	0	NST 1
TSHZ3	0	2.02276	0.502	0.132	0	NST 1
COL6A2	0	0.926283	0.954	0.584	0	NST 1
FOXL2	0	2.80992	0.437	0.069	0	NST 1
ALDH1A1	0	1.97659	0.496	0.129	0	NST 1
WT1	0	2.29835	0.477	0.11	0	NST 1
HOXA9	0	3.00954	0.431	0.065	0	NST 1
DNM1	0	2.69194	0.439	0.077	0	NST 1
ZNF704	0	1.98487	0.522	0.162	0	NST 1
OBSCN	0	2.01697	0.526	0.168	0	NST 1
ISLR	0	0.969559	0.619	0.262	0	NST 1
SLC12A4	0	2.18009	0.485	0.128	0	NST 1
ANKRD13B	0	2.89106	0.425	0.068	0	NST 1
NRP1	0	1.36178	0.582	0.227	0	NST 1
PRDM1	0	2.43833	0.435	0.084	0	NST 1
SH3PXD2A	0	2.1294	0.479	0.128	0	NST 1
B4GALNT4	0	2.14478	0.472	0.124	0	NST 1
SNRNP70	0	2.10452	0.479	0.133	0	NST 1
ITPR2	0	2.10997	0.467	0.122	0	NST 1
PTPRS	0	1.39272	0.654	0.309	0	NST 1
TIA1	0	1.79782	0.508	0.167	0	NST 1
PLEKHA5	0	2.10662	0.476	0.137	0	NST 1
NR2F2	0	1.32534	0.593	0.255	0	NST 1
HOXA11	0	2.81837	0.39	0.055	0	NST 1
GDF7	0	3.20014	0.375	0.043	0	NST 1
SIN3B	0	1.65687	0.531	0.201	0	NST 1
HAND2	0	3.24725	0.371	0.042	0	NST 1
PWWP3A	0	2.32345	0.43	0.101	0	NST 1
ALDH1A2	0	2.72161	0.39	0.062	0	NST 1
ACAP3	0	2.37192	0.422	0.094	0	NST 1
APCDD1	0	1.24795	0.512	0.185	0	NST 1
NPHP3	0	2.35541	0.419	0.093	0	NST 1
PCED1A	0	1.49881	0.546	0.222	0	NST 1
TPST1	0	2.36321	0.414	0.094	0	NST 1
MAPK8IP3	0	2.10522	0.431	0.114	0	NST 1
MCOLN3	0	3.43976	0.352	0.036	0	NST 1
WDR6	0	1.65118	0.506	0.19	0	NST 1
ADAM12	0	2.12149	0.424	0.108	0	NST 1
ANKRD29	0	4.08803	0.34	0.024	0	NST 1
RAMP1	0	2.51727	0.377	0.063	0	NST 1
CSAD	0	2.12544	0.423	0.11	0	NST 1
ZNF83	0	2.14141	0.411	0.098	0	NST 1
ECM1	0	4.33628	0.958	0.109	0	NST 2
IGF1	0	4.39357	0.926	0.088	0	NST 2
COL7A1	0	3.29852	0.957	0.124	0	NST 2
MMP11	0	4.00123	0.993	0.199	0	NST 2
PAMR1	0	3.96461	0.853	0.074	0	NST 2
SFRP4	0	4.32692	0.99	0.221	0	NST 2
ISLR	0	3.11419	0.992	0.25	0	NST 2
CD248	0	3.03797	0.884	0.151	0	NST 2
PGR	0	2.40535	0.851	0.121	0	NST 2
RAMP1	0	4.28295	0.779	0.05	0	NST 2
ALDH1A1	0	3.27967	0.832	0.119	0	NST 2
HOXA11	0	4.27149	0.72	0.044	0	NST 2
DIO2	0	4.43708	0.731	0.056	0	NST 2
SPON2	0	3.11987	0.789	0.115	0	NST 2
PCSK5	0	3.44738	0.761	0.088	0	NST 2
SDK1	0	3.46003	0.747	0.082	0	NST 2
HOXA10	0	3.0164	0.781	0.116	0	NST 2
ZNF516	0	2.52569	0.828	0.164	0	NST 2
LUM	0	1.87564	0.956	0.293	0	NST 2
APCDD1	0	3.07926	0.834	0.175	0	NST 2
NID1	0	2.18728	0.882	0.226	0	NST 2
GASK1B	0	2.97524	0.768	0.112	0	NST 2
TNXB	0	3.47824	0.753	0.099	0	NST 2
PCDH18	0	2.56619	0.81	0.161	0	NST 2
SULF2	0	2.4573	0.869	0.221	0	NST 2
GJA1	0	2.19528	0.937	0.29	0	NST 2
SFRP1	0	2.63221	0.901	0.269	0	NST 2
PGRMC1	0	3.14031	0.963	0.331	0	NST 2
FOXL2	0	3.69793	0.683	0.061	0	NST 2
PTGDS	0	2.5605	0.796	0.175	0	NST 2
IGFBP7	0	1.43944	0.897	0.277	0	NST 2
CPXM1	0	2.12385	0.966	0.354	0	NST 2
PMEPA1	0	2.77759	0.744	0.137	0	NST 2
EMILIN1	0	1.94993	0.861	0.258	0	NST 2
PTK7	0	1.84113	0.934	0.331	0	NST 2
FBN1	0	2.1928	0.808	0.21	0	NST 2
WNT5A	0	3.30972	0.693	0.095	0	NST 2
PLPP1	0	2.53965	0.743	0.145	0	NST 2
CDH11	0	1.78442	0.925	0.33	0	NST 2
OSR2	0	3.12861	0.672	0.09	0	NST 2
ADAM12	0	2.97465	0.681	0.1	0	NST 2
OLFML3	0	2.22944	0.776	0.196	0	NST 2
MMP2	0	1.6015	0.96	0.388	0	NST 2
NRP1	0	1.98335	0.792	0.221	0	NST 2
GDF7	0	4.23577	0.605	0.036	0	NST 2
SPARCL1	0	2.03488	0.741	0.172	0	NST 2
PTCH1	0	3.23799	0.643	0.079	0	NST 2
ADGRA2	0	1.80235	0.781	0.221	0	NST 2
VCAN	0	2.09338	0.883	0.325	0	NST 2
LTBP4	0	1.66863	0.927	0.37	0	NST 2
NREP	0	1.81532	0.904	0.352	0	NST 2
NR2F2	0	1.78075	0.799	0.248	0	NST 2
PTPRS	0	1.71755	0.854	0.303	0	NST 2
C1S	0	1.3911	0.82	0.274	0	NST 2
DCN	0	1.48007	0.917	0.374	0	NST 2
COL5A1	0	2.29408	0.986	0.444	0	NST 2
IGFBP4	0	1.65452	0.892	0.357	0	NST 2
TBX3	0	3.14589	0.604	0.071	0	NST 2
CLEC11A	0	2.52923	0.657	0.124	0	NST 2
HAND2	0	4.06749	0.569	0.036	0	NST 2
ALDH1A2	0	3.44801	0.587	0.056	0	NST 2
WT1	0	2.68182	0.634	0.105	0	NST 2
OAF	0	1.85775	0.751	0.229	0	NST 2
DCHS1	0	1.91239	0.723	0.202	0	NST 2
COL27A1	0	1.76331	0.729	0.216	0	NST 2
C1R	0	1.08964	0.801	0.29	0	NST 2
TGFBI	0	1.56263	0.848	0.34	0	NST 2
WNT2	0	4.38756	0.537	0.03	0	NST 2
ITM2B	0	1.758	0.767	0.26	0	NST 2
PCOLCE	0	1.53613	0.931	0.425	0	NST 2
FBLN1	0	1.39879	0.912	0.409	0	NST 2
MMP14	0	1.34842	0.973	0.47	0	NST 2
COL4A2	0	0.861608	0.855	0.353	0	NST 2
THY1	0	1.82387	0.73	0.229	0	NST 2
COL16A1	0	1.62436	0.706	0.21	0	NST 2
MRC2	0	1.04966	0.855	0.361	0	NST 2
ADAM33	0	2.75824	0.571	0.078	0	NST 2
COL6A3	0	0.522144	0.909	0.417	0	NST 2
CXCL12	0	1.81877	0.679	0.194	0	NST 2
ZYX	0	1.47916	0.873	0.395	0	NST 2
ZNF704	0	2.21638	0.637	0.159	0	NST 2
ADAMTS9	0	1.89647	0.669	0.195	0	NST 2
DPP6	0	3.79042	0.507	0.034	0	NST 2
MXRA8	0	1.04249	0.862	0.39	0	NST 2
COL6A1	0	1.98145	0.992	0.52	0	NST 2
LAPTM4A	0	1.73236	0.707	0.237	0	NST 2
LRP1	0	1.05505	0.848	0.382	0	NST 2
SERPINF1	0	1.14399	0.801	0.337	0	NST 2
SPON1	0	1.48045	0.607	0.144	0	NST 2
LGALS1	0	1.6107	0.958	0.495	0	NST 2
PAPLN	0	2.91423	0.54	0.083	0	NST 2
COL5A2	0	0.922276	0.781	0.327	0	NST 2
VWC2	0	4.33647	0.479	0.026	0	NST 2
ADRA2C	0	4.29874	0.479	0.031	0	NST 2
F13A1	0	2.15862	0.556	0.11	0	NST 2
COL14A1	0	1.41187	0.656	0.213	0	NST 2
NPR2	0	2.97361	0.515	0.073	0	NST 2
CD81	0	1.54702	0.696	0.254	0	NST 2
ADAMTS16	0	3.74434	0.48	0.039	0	NST 2
TMEM200A	0	3.55677	0.485	0.047	0	NST 2
DLK1	0	3.50705	0.667	0.114	0	T-Mes 1
ATRNL1	0	4.02413	0.618	0.073	0	T-Mes 1
RNASE1	0	0.940567	0.781	0.263	0	T-Mes 1
CTSK	0	2.25978	0.648	0.135	0	T-Mes 1
C7	0	3.50645	0.564	0.066	0	T-Mes 1
PEG3	0	1.35864	0.718	0.222	0	T-Mes 1
GTF3C1	0	1.93954	0.707	0.229	0	T-Mes 1
CNPY3	0	1.79332	0.727	0.271	0	T-Mes 1
PLAGL1	0	2.2755	0.66	0.211	0	T-Mes 1
CCND3	0	2.51626	0.573	0.138	0	T-Mes 1
DCN	0	2.07924	0.792	0.362	0	T-Mes 1
SERPINF1	0	2.05685	0.747	0.323	0	T-Mes 1
HSPB6	0	2.56896	0.537	0.119	0	T-Mes 1
CSTF2T	0	2.17458	0.542	0.141	0	T-Mes 1
PTK7	0	1.72925	0.72	0.324	0	T-Mes 1
TXNIP	0	1.47769	0.756	0.366	0	T-Mes 1
COL15A1	0	2.48343	0.512	0.124	0	T-Mes 1
APOD	0	3.61994	0.447	0.063	0	T-Mes 1
KLHDC3	0	1.66209	0.606	0.224	0	T-Mes 1
NCAM1	0	2.52464	0.474	0.096	0	T-Mes 1
ISLR	0	1.46105	0.625	0.248	0	T-Mes 1
C1R	0	1.98067	0.657	0.281	0	T-Mes 1
PDGFRA	0	2.09848	0.559	0.189	0	T-Mes 1
SERPING1	0	1.30851	0.721	0.351	0	T-Mes 1
C1S	0	1.60711	0.631	0.266	0	T-Mes 1
NUPR1	0	1.53649	0.582	0.218	0	T-Mes 1
SLC40A1	0	1.81239	0.528	0.165	0	T-Mes 1
TNRC6A	0	1.87219	0.537	0.175	0	T-Mes 1
ST3GAL4	0	2.97144	0.439	0.077	0	T-Mes 1
GATA4	0	4.97323	0.374	0.014	0	T-Mes 1
SPARCL1	0	1.73402	0.52	0.166	0	T-Mes 1
KLHDC8A	0	4.5013	0.373	0.021	0	T-Mes 1
CD55	0	2.50094	0.45	0.099	0	T-Mes 1
COL6A3	0	1.37687	0.758	0.409	0	T-Mes 1
CYBRD1	0	1.9913	0.5	0.159	0	T-Mes 1
PRRX1	0	1.70518	0.559	0.221	0	T-Mes 1
LRP1	0	1.58054	0.709	0.374	0	T-Mes 1
CUL7	0	2.01105	0.468	0.136	0	T-Mes 1
CDH23	0	3.88409	0.369	0.039	0	T-Mes 1
MEA1	0	1.44199	0.557	0.229	0	T-Mes 1
ECEL1	0	3.83864	0.364	0.036	0	T-Mes 1
STAR	0	5.11381	0.353	0.025	0	T-Mes 1
TIMP1	0	1.6485	0.703	0.376	0	T-Mes 1
MDFI	0	1.37959	0.562	0.239	0	T-Mes 1
FOS	0	1.98036	0.516	0.198	0	T-Mes 1
MXRA8	0	0.98995	0.696	0.384	0	T-Mes 1
SSPN	0	2.93909	0.372	0.061	0	T-Mes 1
FXYD6	0	1.70525	0.496	0.186	0	T-Mes 1
LGALS3BP	0	0.949916	0.737	0.427	0	T-Mes 1
NR2F2	0	1.44212	0.554	0.245	0	T-Mes 1
MRC2	0	0.993208	0.665	0.356	0	T-Mes 1
NSMCE1	0	1.38913	0.498	0.192	0	T-Mes 1
FRZB	0	1.99953	0.399	0.094	0	T-Mes 1
CFH	0	2.50842	0.384	0.081	0	T-Mes 1
GNS	0	1.39175	0.592	0.296	0	T-Mes 1
TIMP2	0	1.23685	0.898	0.604	0	T-Mes 1
REXO2	0	1.21366	0.581	0.293	0	T-Mes 1
FMOD	0	1.129	0.523	0.237	0	T-Mes 1
SELENOP	0	0.207652	0.581	0.299	0	T-Mes 1
MSI2	0	1.61508	0.452	0.172	0	T-Mes 1
LAMA2	0	2.40818	0.355	0.077	0	T-Mes 1
PRKAR2B	0	3.56867	0.31	0.036	0	T-Mes 1
SERPINE2	0	1.51761	0.455	0.183	0	T-Mes 1
FDXR	0	3.88627	0.309	0.038	0	T-Mes 1
EPHX1	0	2.08379	0.472	0.205	0	T-Mes 1
COL1A2	0	0.952458	0.953	0.686	0	T-Mes 1
FHL2	0	1.76657	0.387	0.121	0	T-Mes 1
MT-ND3	0	0.820687	0.824	0.558	0	T-Mes 1
CERCAM	0	1.7534	0.396	0.134	0	T-Mes 1
SGMS1	0	2.05421	0.349	0.089	0	T-Mes 1
COL6A2	0	0.584888	0.838	0.578	0	T-Mes 1
SCPEP1	0	1.89677	0.399	0.141	0	T-Mes 1
ADGRA2	0	1.22495	0.478	0.221	0	T-Mes 1
SERINC5	0	2.01365	0.383	0.127	0	T-Mes 1
TAF8	0	1.55871	0.407	0.152	0	T-Mes 1
PRKACA	0	1.10087	0.552	0.298	0	T-Mes 1
RAB3IL1	0	2.12823	0.343	0.089	0	T-Mes 1
PLBD1	0	2.04645	0.346	0.092	0	T-Mes 1
MMP14	0	0.707624	0.722	0.469	0	T-Mes 1
LAMC1	0	0.946702	0.572	0.319	0	T-Mes 1
SMARCA2	0	1.54988	0.415	0.163	0	T-Mes 1
NRXN2	0	2.18607	0.338	0.086	0	T-Mes 1
NCOA4	0	1.32761	0.425	0.176	0	T-Mes 1
TIMM23	0	1.50195	0.397	0.15	0	T-Mes 1
KIRREL1	0	1.48762	0.428	0.182	0	T-Mes 1
HTRA3	0	2.25513	0.323	0.077	0	T-Mes 1
DEGS1	0	1.45005	0.417	0.171	0	T-Mes 1
CLU	0	0.888133	0.574	0.328	0	T-Mes 1
ACTA2	0	1.82586	0.355	0.111	0	T-Mes 1
CDH11	0	0.821653	0.577	0.333	0	T-Mes 1
WT1	0	1.74658	0.349	0.106	0	T-Mes 1
PRKAR1A	0	1.11781	0.608	0.365	0	T-Mes 1
ZNF22	0	1.47338	0.403	0.161	0	T-Mes 1
ZFAND3	0	1.10912	0.5	0.258	0	T-Mes 1
PRCP	0	1.38606	0.427	0.185	0	T-Mes 1
EMILIN3	0	2.59511	0.298	0.056	0	T-Mes 1
NRP2	0	1.66026	0.362	0.121	0	T-Mes 1
NFIB	0	1.42438	0.403	0.164	0	T-Mes 1
VSTM4	0	2.0321	0.321	0.082	0	T-Mes 1
FGFR1	0	1.00876	0.56	0.322	0	T-Mes 1
COL6A3	0	1.53089	0.828	0.405	0	T-Mes 2
DCN	0	1.58341	0.745	0.367	0	T-Mes 2
MFAP4	0	1.71048	0.609	0.258	0	T-Mes 2
VCAN	0	1.42729	0.666	0.32	0	T-Mes 2
ISLR	0	1.22451	0.589	0.252	0	T-Mes 2
MGP	0	2.15313	0.652	0.317	0	T-Mes 2
FBLN1	0	1.65735	0.73	0.404	0	T-Mes 2
MMP2	0	1.54196	0.709	0.385	0	T-Mes 2
COL16A1	0	1.92808	0.526	0.205	0	T-Mes 2
COL5A1	0	0.789536	0.756	0.441	0	T-Mes 2
COL4A2	0	1.45582	0.662	0.349	0	T-Mes 2
COL6A2	0	1.00686	0.882	0.576	0	T-Mes 2
COL6A1	0	0.821536	0.812	0.516	0	T-Mes 2
LRP1	0	1.21097	0.672	0.378	0	T-Mes 2
COL4A1	0	1.17719	0.606	0.313	0	T-Mes 2
PLAT	0	2.72364	0.407	0.12	0	T-Mes 2
CDH11	0	1.20681	0.617	0.331	0	T-Mes 2
THBS2	0	1.49279	0.458	0.174	0	T-Mes 2
BGN	0	0.858574	0.595	0.314	0	T-Mes 2
COL1A2	0	0.841407	0.965	0.686	0	T-Mes 2
MRC2	0	0.970584	0.636	0.359	0	T-Mes 2
PDGFRA	0	1.48382	0.471	0.196	0	T-Mes 2
FN1	0	0.588772	0.751	0.482	0	T-Mes 2
ADGRA2	0	1.3662	0.488	0.221	0	T-Mes 2
COL3A1	0	1.14583	0.985	0.719	0	T-Mes 2
NID1	0	1.36211	0.495	0.23	0	T-Mes 2
C1S	0	1.43366	0.539	0.274	0	T-Mes 2
ELN	0	1.87727	0.399	0.137	0	T-Mes 2
HSPB6	0	1.96456	0.393	0.131	0	T-Mes 2
POSTN	0	1.34856	0.426	0.165	0	T-Mes 2
C1R	0	1.25768	0.549	0.29	0	T-Mes 2
SULF1	0	2.19405	0.358	0.099	0	T-Mes 2
COL1A1	0	1.0013	0.992	0.736	0	T-Mes 2
TIMP3	0	1.49842	0.498	0.243	0	T-Mes 2
IGFBP4	0	1.01863	0.611	0.357	0	T-Mes 2
COL5A2	0	0.702117	0.578	0.325	0	T-Mes 2
CTHRC1	0	1.11909	0.57	0.318	0	T-Mes 2
A2M	0	1.22949	0.514	0.263	0	T-Mes 2
LUM	0	1.41384	0.546	0.298	0	T-Mes 2
RRBP1	0	1.15057	0.58	0.334	0	T-Mes 2
CXCL12	0	1.71283	0.437	0.194	0	T-Mes 2
LGALS1	0	0.819204	0.737	0.494	0	T-Mes 2
FSTL1	0	0.993575	0.761	0.519	0	T-Mes 2
SPARC	0	0.546934	0.913	0.671	0	T-Mes 2
MMP14	0	0.787584	0.71	0.471	0	T-Mes 2
TIMP1	0	1.10975	0.62	0.383	0	T-Mes 2
PDGFRB	0	1.24051	0.412	0.176	0	T-Mes 2
CD248	0	1.29842	0.39	0.159	0	T-Mes 2
NID2	0	1.53275	0.384	0.154	0	T-Mes 2
PTGIS	0	1.97124	0.311	0.091	0	T-Mes 2
FKBP10	0	0.939939	0.564	0.346	0	T-Mes 2
TNS2	0	2.03724	0.301	0.101	0	T-Mes 2
NGFR	0	3.16409	0.236	0.039	0	T-Mes 2
TSHZ2	0	2.10481	0.296	0.102	0	T-Mes 2
LAMA4	0	1.28102	0.342	0.152	0	T-Mes 2
CYBRD1	0	1.23632	0.358	0.17	0	T-Mes 2
LHFPL6	0	1.46839	0.328	0.141	0	T-Mes 2
PKDCC	0	1.63616	0.352	0.172	0	T-Mes 2
HIC1	0	1.71395	0.263	0.087	0	T-Mes 2
SNAI2	0	1.31952	0.298	0.124	0	T-Mes 2
TBX3	0	1.74955	0.249	0.077	0	T-Mes 2
SFRP2	0	1.33641	0.27	0.105	0	T-Mes 2
PDE5A	0	1.71818	0.235	0.09	0	T-Mes 2
RUNX1T1	0	1.72965	0.217	0.073	0	T-Mes 2
PEAR1	0	2.20601	0.19	0.053	0	T-Mes 2
OLFML1	0	1.82688	0.184	0.055	0	T-Mes 2
GPC6	0	2.17392	0.177	0.051	0	T-Mes 2
INHBA	0	1.84205	0.164	0.045	0	T-Mes 2
CCN4	0	2.48601	0.148	0.03	0	T-Mes 2
SHOX2	0	3.38633	0.13	0.015	0	T-Mes 2
VCAM1	0	1.61285	0.15	0.04	0	T-Mes 2
TCF21	0	2.94591	0.113	0.019	0	T-Mes 2
HOXC10	0	3.45123	0.102	0.01	0	T-Mes 2
HOXC6	0	2.45133	0.108	0.021	0	T-Mes 2
PTGIR	0	2.87438	0.092	0.014	0	T-Mes 2
SLC7A10	0	3.09863	0.076	0.01	0	T-Mes 2
HOXC9	0	3.67107	0.059	0.005	0	T-Mes 2
EBF2	0	3.83939	0.047	0.004	0	T-Mes 2
LAMB1	0	0.923291	0.545	0.325	0	T-Mes 2
COLEC12	0	1.58259	0.34	0.162	7.85524e-306	T-Mes 2
DLC1	0	1.60112	0.233	0.09	1.86915e-305	T-Mes 2
TRIL	9.77802e-308	1.61628	0.196	0.068	1.72328e-303	T-Mes 2
NOTCH2	9.90307e-306	1.24948	0.331	0.155	1.74532e-301	T-Mes 2
EMILIN1	3.08551e-299	1.03255	0.472	0.265	5.43789e-295	T-Mes 2
PCDH18	1.07109e-297	1.2698	0.35	0.17	1.88768e-293	T-Mes 2
DPY19L3	3.96741e-296	1.21221	0.348	0.172	6.99216e-292	T-Mes 2
TSHZ3	8.54855e-296	1.46525	0.296	0.134	1.5066e-291	T-Mes 2
MOXD1	1.96647e-294	1.6125	0.215	0.081	3.46571e-290	T-Mes 2
FGFR1	4.78936e-293	0.962498	0.528	0.325	8.44077e-289	T-Mes 2
MXRA5	6.129e-293	1.28649	0.351	0.173	1.08017e-288	T-Mes 2
NFIX	1.84783e-292	1.14565	0.388	0.203	3.25662e-288	T-Mes 2
OLFML3	6.43265e-289	1.11275	0.391	0.203	1.13369e-284	T-Mes 2
HOXC11	5.2444e-281	3.21139	0.045	0.005	9.24273e-277	T-Mes 2
DCHS1	7.48151e-279	1.09795	0.39	0.207	1.31854e-274	T-Mes 2
HIF3A	1.89655e-276	1.21609	0.256	0.108	3.34248e-272	T-Mes 2
HOXC8	2.29609e-273	2.90762	0.057	0.008	4.04663e-269	T-Mes 2
PDGFRL	3.17492e-268	1.72401	0.189	0.07	5.59548e-264	T-Mes 2
FBN1	4.20176e-268	0.965598	0.405	0.217	7.40519e-264	T-Mes 2
SERPINF1	2.80948e-267	0.918182	0.541	0.339	4.95143e-263	T-Mes 2
CRISPLD2	1.08966e-266	1.78986	0.159	0.053	1.92042e-262	T-Mes 2
TOP2A	0	3.34829	0.661	0.103	0	Cycling
TPX2	0	3.10007	0.587	0.096	0	Cycling
LMNB1	0	2.47486	0.612	0.14	0	Cycling
CDK1	0	2.94223	0.548	0.092	0	Cycling
TACC3	0	2.88955	0.519	0.089	0	Cycling
MKI67	0	2.94007	0.5	0.077	0	Cycling
CCNB1	0	3.68646	0.449	0.06	0	Cycling
HMGB2	0	2.40598	0.494	0.106	0	Cycling
ZWINT	0	2.58555	0.486	0.098	0	Cycling
UBE2C	0	3.00709	0.47	0.083	0	Cycling
KIFC1	0	3.05087	0.443	0.061	0	Cycling
NUSAP1	0	2.72354	0.458	0.076	0	Cycling
CDC20	0	4.01621	0.433	0.057	0	Cycling
KPNA2	0	2.98304	0.463	0.093	0	Cycling
CENPF	0	2.98417	0.443	0.075	0	Cycling
TYMS	0	2.18017	0.494	0.127	0	Cycling
NDC80	0	3.63654	0.393	0.04	0	Cycling
LMNB2	0	2.1196	0.483	0.133	0	Cycling
PLK1	0	3.09906	0.406	0.058	0	Cycling
SMC4	0	2.06603	0.479	0.138	0	Cycling
NCAPG	0	2.90197	0.395	0.059	0	Cycling
NCAPD2	0	2.38389	0.432	0.096	0	Cycling
PTTG1	0	3.06908	0.395	0.063	0	Cycling
KIF20A	0	3.75643	0.361	0.035	0	Cycling
SPAG5	0	2.79289	0.375	0.063	0	Cycling
BIRC5	0	3.06036	0.351	0.049	0	Cycling
HJURP	0	3.44055	0.329	0.036	0	Cycling
ECT2	0	2.4052	0.377	0.084	0	Cycling
HIST1H1C	0	1.84633	0.569	0.278	0	Cycling
FOXM1	0	2.73205	0.343	0.056	0	Cycling
CKAP5	0	1.93242	0.418	0.134	0	Cycling
H2AFX	0	2.36113	0.366	0.083	0	Cycling
BUB1	0	2.93245	0.33	0.049	0	Cycling
HNRNPA2B1	0	1.03039	0.725	0.444	0	Cycling
KIF2C	0	3.32886	0.316	0.038	0	Cycling
KIF23	0	3.03517	0.315	0.043	0	Cycling
AURKB	0	3.12382	0.308	0.038	0	Cycling
CKS1B	0	1.69655	0.418	0.15	0	Cycling
HMMR	0	3.28771	0.305	0.037	0	Cycling
KIF22	0	1.9183	0.373	0.112	0	Cycling
HIST1H4C	0	1.94793	0.401	0.145	0	Cycling
TUBB	0	1.37084	0.459	0.206	0	Cycling
DIAPH3	0	2.39176	0.32	0.069	0	Cycling
TRIP13	0	2.27669	0.339	0.089	0	Cycling
KIF11	0	2.63588	0.302	0.052	0	Cycling
DLGAP5	0	3.38825	0.28	0.03	0	Cycling
UBE2T	0	2.48473	0.308	0.061	0	Cycling
PRC1	0	2.82219	0.289	0.044	0	Cycling
CKS2	0	2.1104	0.331	0.089	0	Cycling
ANLN	0	2.71449	0.289	0.049	0	Cycling
HIST1H1B	0	2.13548	0.43	0.191	0	Cycling
MYBL2	0	2.39803	0.299	0.061	0	Cycling
PHF19	0	2.07719	0.329	0.092	0	Cycling
FAM83D	0	3.23797	0.269	0.033	0	Cycling
TMPO	0	1.65297	0.344	0.115	0	Cycling
RRM2	0	2.73984	0.264	0.042	0	Cycling
TUBA1C	0	1.94394	0.318	0.102	0	Cycling
CENPM	0	2.12256	0.292	0.079	0	Cycling
ARL6IP1	0	1.81301	0.306	0.1	0	Cycling
NCAPG2	0	1.76457	0.3	0.095	0	Cycling
CCNB2	0	3.02454	0.235	0.031	0	Cycling
TK1	0	2.36957	0.255	0.053	0	Cycling
NDE1	0	1.82738	0.303	0.103	0	Cycling
EZH2	0	1.86481	0.286	0.086	0	Cycling
TUBB4B	0	1.87488	0.289	0.089	0	Cycling
H2AFZ	0	1.71662	0.292	0.093	0	Cycling
KIF18B	0	3.3523	0.222	0.024	0	Cycling
RRM1	0	1.7307	0.293	0.096	0	Cycling
HIST1H1E	0	1.83293	0.303	0.107	0	Cycling
TTK	0	2.70567	0.232	0.039	0	Cycling
CENPE	0	3.18127	0.22	0.028	0	Cycling
TROAP	0	3.26437	0.219	0.027	0	Cycling
CENPA	0	3.85933	0.2	0.016	0	Cycling
SPC25	0	2.77791	0.215	0.033	0	Cycling
INCENP	0	2.15001	0.237	0.057	0	Cycling
TUBA1B	0	2.08821	0.241	0.064	0	Cycling
NUF2	0	2.87434	0.206	0.03	0	Cycling
CKAP2	0	2.41657	0.219	0.045	0	Cycling
DTYMK	0	1.85232	0.24	0.069	0	Cycling
GTSE1	0	2.91864	0.197	0.027	0	Cycling
DEPDC1	0	2.99245	0.195	0.027	0	Cycling
PRR11	0	2.78849	0.197	0.032	0	Cycling
CEP55	0	2.64092	0.197	0.033	0	Cycling
CDCA2	0	3.0492	0.184	0.023	0	Cycling
ASPM	0	3.06507	0.185	0.025	0	Cycling
FANCI	0	2.16659	0.209	0.049	0	Cycling
CDCA8	0	3.11399	0.179	0.022	0	Cycling
KIF4A	0	3.09229	0.178	0.022	0	Cycling
MXD3	0	2.774	0.188	0.033	0	Cycling
ASF1B	0	2.16071	0.198	0.045	0	Cycling
ESPL1	0	2.81409	0.179	0.027	0	Cycling
IQGAP3	0	3.08532	0.173	0.024	0	Cycling
UHRF1	0	2.17618	0.192	0.045	0	Cycling
CKAP2L	0	2.55251	0.177	0.03	0	Cycling
CIT	0	2.85206	0.174	0.027	0	Cycling
KNSTRN	0	2.29792	0.187	0.041	0	Cycling
NEK2	0	3.12536	0.164	0.02	0	Cycling
SPC24	0	2.71161	0.17	0.028	0	Cycling
CDCA3	0	3.11838	0.157	0.019	0	Cycling
CCNA2	0	2.93782	0.159	0.022	0	Cycling
ACTC1	0	6.01793	0.666	0.042	0	Rhab
TNNI1	0	5.28797	0.658	0.044	0	Rhab
MYOG	0	6.55507	0.591	0.021	0	Rhab
NEB	0	6.30741	0.579	0.014	0	Rhab
DES	0	4.1363	0.63	0.067	0	Rhab
NES	0	3.5329	0.716	0.166	0	Rhab
NNAT	0	5.73487	0.572	0.025	0	Rhab
TNNT1	0	3.6459	0.657	0.121	0	Rhab
FLNC	0	3.3242	0.656	0.122	0	Rhab
LRRN1	0	3.83423	0.592	0.09	0	Rhab
MYLPF	0	5.8863	0.524	0.024	0	Rhab
MYOD1	0	4.3853	0.521	0.027	0	Rhab
RYR1	0	5.55807	0.49	0.022	0	Rhab
MSC	0	5.18668	0.493	0.026	0	Rhab
BLCAP	0	3.24688	0.591	0.15	0	Rhab
CELF2	0	2.90273	0.539	0.109	0	Rhab
TPM2	0	2.15477	0.676	0.275	0	Rhab
TRIM55	0	4.69833	0.418	0.022	0	Rhab
KLHL41	0	5.24475	0.412	0.017	0	Rhab
RBFOX2	0	2.34348	0.567	0.175	0	Rhab
TNNT2	0	5.91437	0.4	0.015	0	Rhab
ENAH	0	1.92025	0.645	0.27	0	Rhab
MEGF10	0	4.98152	0.386	0.019	0	Rhab
MYL4	0	6.08721	0.375	0.008	0	Rhab
RAPSN	0	5.81082	0.372	0.008	0	Rhab
CLCN5	0	2.78324	0.465	0.102	0	Rhab
CHD7	0	2.67483	0.441	0.088	0	Rhab
PRKDC	0	1.67381	0.64	0.292	0	Rhab
ATP2A1	0	5.48562	0.358	0.012	0	Rhab
ENO3	0	4.26039	0.373	0.028	0	Rhab
SACS	0	2.89323	0.428	0.084	0	Rhab
BIN1	0	2.41751	0.518	0.176	0	Rhab
MYO18B	0	5.438	0.359	0.017	0	Rhab
RBM24	0	4.37145	0.366	0.027	0	Rhab
ACTN2	0	5.81851	0.348	0.01	0	Rhab
MID1	0	3.3536	0.393	0.057	0	Rhab
PEG3	0	2.19089	0.579	0.245	0	Rhab
MTSS2	0	2.35165	0.485	0.153	0	Rhab
CHRNG	0	7.0667	0.329	0.004	0	Rhab
MYL1	0	5.81034	0.336	0.012	0	Rhab
SHISA2	0	3.88768	0.356	0.033	0	Rhab
FNDC5	0	4.6891	0.34	0.021	0	Rhab
SLF2	0	2.60675	0.424	0.107	0	Rhab
IGF2BP1	0	2.74947	0.38	0.064	0	Rhab
HIST1H1B	0	1.87632	0.504	0.19	0	Rhab
PTPRD	0	2.55427	0.409	0.095	0	Rhab
ACVR2A	0	2.89805	0.378	0.066	0	Rhab
TSHZ3	0	2.1013	0.445	0.134	0	Rhab
PITX2	0	4.24213	0.331	0.021	0	Rhab
MEST	0	1.30628	0.683	0.375	0	Rhab
TNNT3	0	5.48796	0.327	0.019	0	Rhab
NECTIN1	0	3.29169	0.365	0.058	0	Rhab
LUC7L3	0	1.62225	0.656	0.352	0	Rhab
NRK	0	3.28155	0.337	0.041	0	Rhab
TTN	0	5.94468	0.308	0.012	0	Rhab
SRL	0	6.07125	0.303	0.007	0	Rhab
EYA2	0	2.05078	0.389	0.094	0	Rhab
NKAIN4	0	2.97942	0.343	0.049	0	Rhab
SGCA	0	5.93892	0.297	0.005	0	Rhab
MAP4K4	0	1.6683	0.473	0.185	0	Rhab
PKDCC	0	2.02236	0.461	0.174	0	Rhab
PDLIM3	0	4.40271	0.302	0.016	0	Rhab
TNNC2	0	5.64202	0.296	0.012	0	Rhab
PEG10	0	1.89711	0.452	0.175	0	Rhab
MYL6B	0	2.24735	0.42	0.143	0	Rhab
BCAT1	0	1.598	0.441	0.166	0	Rhab
INKA2	0	4.49498	0.29	0.016	0	Rhab
CKB	0	1.50682	0.499	0.226	0	Rhab
GPC1	0	1.54691	0.509	0.237	0	Rhab
YBX3	0	1.73661	0.451	0.18	0	Rhab
KREMEN1	0	3.43479	0.305	0.036	0	Rhab
MAPK15	0	3.53537	0.306	0.04	0	Rhab
TEAD4	0	2.57276	0.337	0.072	0	Rhab
ZBTB18	0	3.32247	0.304	0.04	0	Rhab
HSPH1	0	1.50141	0.458	0.195	0	Rhab
HES6	0	3.78957	0.291	0.028	0	Rhab
PLXNA2	0	2.63538	0.325	0.063	0	Rhab
TNIK	0	2.51296	0.335	0.075	0	Rhab
SKP2	0	3.07461	0.303	0.044	0	Rhab
MYH3	0	5.75734	0.274	0.015	0	Rhab
FGFR4	0	3.44935	0.289	0.033	0	Rhab
CDK14	0	1.99463	0.364	0.109	0	Rhab
SHD	0	6.57107	0.259	0.004	0	Rhab
ZNF507	0	1.59841	0.397	0.143	0	Rhab
KREMEN2	0	4.7464	0.267	0.015	0	Rhab
DOCK9	0	2.61572	0.319	0.068	0	Rhab
SRPK3	0	5.57253	0.258	0.008	0	Rhab
GLI3	0	1.83131	0.417	0.168	0	Rhab
CDH15	0	6.77131	0.25	0.003	0	Rhab
AKR1B1	0	1.6186	0.403	0.159	0	Rhab
NCOA1	0	2.46814	0.311	0.071	0	Rhab
PDLIM4	0	2.09417	0.34	0.102	0	Rhab
NCAM1	0	1.81472	0.352	0.114	0	Rhab
GPC3	0	1.43812	0.375	0.137	0	Rhab
PPFIA4	0	3.85262	0.259	0.026	0	Rhab
PDGFA	0	2.14447	0.313	0.08	0	Rhab
FOXO1	0	2.34971	0.305	0.073	0	Rhab
CAP2	0	2.47599	0.292	0.062	0	Rhab
MYBPH	0	6.09196	0.234	0.008	0	Rhab
ERBB3	0	2.8286	0.269	0.045	0	Rhab
NPTX2	0	4.34635	0.703	0.073	0	Teno
TAC1	0	4.5957	0.561	0.055	0	Teno
LOXL2	0	2.51154	0.708	0.209	0	Teno
CTHRC1	0	2.22479	0.781	0.283	0	Teno
ANOS1	0	3.80553	0.567	0.072	0	Teno
TNMD	0	4.36236	0.538	0.048	0	Teno
MKX	0	3.55732	0.527	0.058	0	Teno
P3H1	0	2.53573	0.647	0.185	0	Teno
COL5A2	0	2.22955	0.755	0.294	0	Teno
SCX	0	3.09958	0.569	0.116	0	Teno
COL11A1	0	2.49277	0.552	0.112	0	Teno
THBS2	0	2.71099	0.585	0.148	0	Teno
AEBP1	0	2.83163	0.74	0.306	0	Teno
COL12A1	0	2.64478	0.586	0.161	0	Teno
PFN2	0	1.64633	0.798	0.38	0	Teno
PDCD6	0	1.91956	0.616	0.206	0	Teno
NKD2	0	2.89796	0.51	0.109	0	Teno
COA4	0	1.69477	0.615	0.214	0	Teno
YBX1	0	1.52195	0.677	0.287	0	Teno
PRSS35	0	4.21803	0.41	0.035	0	Teno
COL6A3	0	1.47929	0.766	0.395	0	Teno
MFAP4	0	1.91676	0.603	0.244	0	Teno
NLGN4X	0	3.32136	0.407	0.051	0	Teno
MRC2	0	1.65261	0.695	0.341	0	Teno
MEST	0	1.45427	0.7	0.349	0	Teno
FN1	0	1.60872	0.814	0.463	0	Teno
PTGFR	0	4.32568	0.379	0.029	0	Teno
FMOD	0	1.64437	0.565	0.222	0	Teno
CCDC80	0	2.13426	0.506	0.166	0	Teno
TWSG1	0	1.69359	0.564	0.229	0	Teno
EIF4EBP1	0	1.79431	0.496	0.166	0	Teno
CD99	0	1.47488	0.595	0.269	0	Teno
POSTN	0	1.85023	0.471	0.149	0	Teno
COL5A1	0	0.903014	0.748	0.429	0	Teno
SERPINH1	0	1.50487	0.888	0.572	0	Teno
THBS4	0	3.69773	0.364	0.052	0	Teno
NRN1	0	3.16928	0.368	0.056	0	Teno
NDUFV2	0	1.34854	0.582	0.274	0	Teno
SERPINE2	0	2.4533	0.477	0.17	0	Teno
FGFR1	0	1.17207	0.612	0.307	0	Teno
CEBPD	0	1.89682	0.542	0.238	0	Teno
CALU	0	1.2294	0.64	0.338	0	Teno
MEOX2	0	3.11692	0.341	0.042	0	Teno
PCOLCE	0	1.16457	0.707	0.411	0	Teno
ITM2C	0	1.44533	0.906	0.613	0	Teno
HSPA13	0	1.53426	0.491	0.201	0	Teno
TXNDC5	0	1.06247	0.649	0.364	0	Teno
ADAMTS1	0	2.09562	0.445	0.16	0	Teno
MFAP2	0	1.18285	0.642	0.359	0	Teno
RCN3	0	1.84581	0.443	0.16	0	Teno
EMILIN1	0	1.34394	0.528	0.25	0	Teno
LTBP1	0	2.00495	0.413	0.136	0	Teno
BGN	0	0.966259	0.582	0.305	0	Teno
FAM20C	0	1.98459	0.393	0.117	0	Teno
P4HB	0	1.53761	0.468	0.192	0	Teno
IGFBP5	0	1.58863	0.703	0.427	0	Teno
FKBP10	0	1.1544	0.605	0.332	0	Teno
FBN2	0	1.61764	0.45	0.18	0	Teno
PXDN	0	1.05652	0.578	0.308	0	Teno
TTYH3	0	1.12721	0.541	0.273	0	Teno
COL1A2	0	1.30682	0.945	0.677	0	Teno
SLC12A7	0	1.45697	0.467	0.202	0	Teno
EGFR	0	2.18674	0.411	0.147	0	Teno
FABP5	0	2.29351	0.365	0.101	0	Teno
FOXP1	0	1.6962	0.417	0.155	0	Teno
PEG10	0	1.73323	0.42	0.158	0	Teno
CCN2	0	1.66307	0.517	0.257	0	Teno
COL6A2	0	0.852791	0.83	0.57	0	Teno
COL8A2	0	2.07607	0.354	0.096	0	Teno
FSCN1	0	1.05633	0.577	0.32	0	Teno
HSP90AB1	0	0.931333	0.706	0.45	0	Teno
SPARC	0	1.33109	0.915	0.66	0	Teno
PPP4R1	0	1.55247	0.411	0.157	0	Teno
GPC3	0	2.24834	0.373	0.119	0	Teno
STEAP4	0	4.5126	0.275	0.022	0	Teno
IGFBP2	0	1.372	0.797	0.545	0	Teno
ST3GAL1	0	2.21994	0.346	0.096	0	Teno
VAPA	0	1.59019	0.409	0.16	0	Teno
GAS2	0	2.76504	0.293	0.045	0	Teno
LOX	0	1.78153	0.388	0.142	0	Teno
COL6A1	0	0.664913	0.756	0.51	0	Teno
FBLN1	0	1.153	0.646	0.4	0	Teno
GAS1	0	2.10521	0.347	0.101	0	Teno
ANTXR1	0	1.2439	0.48	0.235	0	Teno
PCDH17	0	3.03559	0.296	0.051	0	Teno
CRISPLD1	0	1.68216	0.394	0.15	0	Teno
PYCR1	0	1.90049	0.342	0.098	0	Teno
SELENOM	0	1.75726	0.366	0.122	0	Teno
MAGED2	0	0.973215	0.768	0.524	0	Teno
EXOC3	0	1.38343	0.422	0.18	0	Teno
CALR	0	1.09042	0.581	0.339	0	Teno
PDIA6	0	1.24335	0.475	0.234	0	Teno
HOXA13	0	3.97683	0.257	0.018	0	Teno
COL3A1	0	0.622922	0.951	0.712	0	Teno
COL11A2	0	2.41131	0.293	0.055	0	Teno
P4HA3	0	3.9075	0.257	0.021	0	Teno
RALBP1	0	1.44739	0.388	0.152	0	Teno
NID2	0	1.50265	0.379	0.146	0	Teno
FSTL1	0	0.75801	0.744	0.511	0	Teno
PCDHB2	0	1.71108	0.328	0.096	0	Teno
MATN3	0	7.60564	0.868	0.04	0	Chond
COL2A1	0	6.90384	0.967	0.146	0	Chond
COL9A3	0	5.74488	0.841	0.088	0	Chond
ACAN	0	7.14212	0.779	0.027	0	Chond
COMP	0	5.16328	0.801	0.064	0	Chond
MATN1	0	9.24803	0.709	0.008	0	Chond
S100A1	0	5.33882	0.741	0.054	0	Chond
COL11A2	0	5.23635	0.75	0.073	0	Chond
COL9A1	0	6.6259	0.704	0.027	0	Chond
COL9A2	0	4.66126	0.753	0.108	0	Chond
MSLN	0	2.29581	0.758	0.119	0	Chond
COL11A1	0	4.11927	0.785	0.152	0	Chond
HAPLN1	0	5.67185	0.669	0.037	0	Chond
CSPG4	0	5.69698	0.679	0.048	0	Chond
MIA	0	5.29485	0.667	0.039	0	Chond
PRELP	0	5.17845	0.668	0.047	0	Chond
FMOD	0	3.37075	0.849	0.252	0	Chond
CNMD	0	6.19985	0.578	0.015	0	Chond
ITM2A	0	4.11544	0.65	0.088	0	Chond
ECRG4	0	4.03253	0.612	0.076	0	Chond
SNORC	0	7.11032	0.543	0.009	0	Chond
NDRG2	0	2.62853	0.682	0.153	0	Chond
FXYD6	0	2.30288	0.702	0.203	0	Chond
S100B	0	6.84712	0.498	0.008	0	Chond
CHAD	0	7.15289	0.491	0.009	0	Chond
CHI3L1	0	4.88506	0.521	0.055	0	Chond
EDIL3	0	3.842	0.55	0.086	0	Chond
FGFRL1	0	3.00232	0.553	0.099	0	Chond
RBP4	0	6.63239	0.452	0.014	0	Chond
PLA2G2A	0	8.44795	0.437	0.006	0	Chond
SOD3	0	3.72239	0.509	0.081	0	Chond
ITGA10	0	4.88061	0.451	0.027	0	Chond
SUSD5	0	6.35671	0.433	0.01	0	Chond
TNFRSF11B	0	6.08516	0.427	0.01	0	Chond
WWP2	0	3.94956	0.449	0.067	0	Chond
SOX5	0	2.87913	0.463	0.089	0	Chond
GDF10	0	5.20117	0.387	0.017	0	Chond
CAPN6	0	3.5794	0.409	0.043	0	Chond
NRK	0	3.47848	0.404	0.048	0	Chond
AZGP1	0	5.82609	0.363	0.011	0	Chond
HPN	0	3.34773	0.41	0.059	0	Chond
FXYD1	0	2.67567	0.411	0.067	0	Chond
SRPX2	0	3.1032	0.385	0.062	0	Chond
FBLN7	0	3.39546	0.363	0.049	0	Chond
PTPRZ1	0	7.0158	0.318	0.004	0	Chond
FBXO2	0	3.58155	0.341	0.033	0	Chond
EPYC	0	3.30321	0.33	0.025	0	Chond
SERPINA3	0	5.88441	0.311	0.008	0	Chond
RFLNA	0	3.3006	0.326	0.037	0	Chond
MSMP	0	9.19259	0.291	0.003	0	Chond
FXYD3	0	3.73119	0.318	0.031	0	Chond
XYLT1	0	4.25612	0.269	0.018	0	Chond
MELTF	0	4.73567	0.257	0.012	0	Chond
CPAMD8	0	3.44309	0.274	0.032	0	Chond
PPP1R1B	0	5.14597	0.249	0.01	0	Chond
PAPPA2	0	5.96755	0.239	0.004	0	Chond
BMP5	0	4.34747	0.231	0.014	0	Chond
CSGALNACT1	0	3.71154	0.234	0.021	0	Chond
UCMA	0	8.93003	0.207	0.001	0	Chond
WNK4	0	4.58269	0.213	0.01	0	Chond
CRLF1	0	3.80151	0.196	0.016	0	Chond
BPIFB1	0	8.2122	0.18	0.001	0	Chond
NCAN	0	8.35608	0.176	0.001	0	Chond
GFAP	0	5.88399	0.163	0.004	0	Chond
C1QL1	0	4.23175	0.162	0.01	0	Chond
PRSS33	0	3.96111	0.162	0.011	0	Chond
SOX8	0	4.19406	0.159	0.009	0	Chond
WSCD2	0	5.96288	0.143	0.002	0	Chond
SFRP5	0	5.30562	0.132	0.004	0	Chond
C1QTNF8	0	9.31904	0.128	0	0	Chond
ITIH6	0	8.36389	0.126	0	0	Chond
KCNJ10	0	4.79052	0.13	0.005	0	Chond
SSTR5	0	8.20782	0.058	0	0	Chond
ANGPTL7	0	6.44951	0.05	0.001	0	Chond
GPC6	0	2.95591	0.355	0.056	0	Chond
C1QTNF3	0	3.62282	0.263	0.032	9.36874e-308	Chond
FRZB	3.1976e-308	3.19637	0.503	0.111	5.63546e-304	Chond
MPZL2	5.47971e-300	2.73162	0.385	0.067	9.65744e-296	Chond
CHRM1	2.18756e-292	6.35221	0.033	0	3.85536e-288	Chond
HEPACAM	1.70461e-288	6.53021	0.031	0	3.0042e-284	Chond
CLU	5.01666e-288	1.81681	0.844	0.34	8.84136e-284	Chond
SOX9	1.56346e-287	3.22869	0.268	0.036	2.75544e-283	Chond
DAAM2	4.16209e-284	2.85357	0.349	0.059	7.33526e-280	Chond
NTRK2	2.43039e-280	3.4842	0.212	0.023	4.28332e-276	Chond
FGFR3	3.55761e-275	3.11559	0.276	0.039	6.26994e-271	Chond
SHISA4	2.50632e-273	3.0611	0.274	0.039	4.41714e-269	Chond
CYBRD1	8.0039e-270	2.23651	0.61	0.178	1.41061e-265	Chond
ATP1B2	1.39172e-261	2.85281	0.287	0.043	2.45277e-257	Chond
ZNF385C	1.14818e-251	4.4171	0.084	0.004	2.02355e-247	Chond
LCMT1	7.36569e-248	2.10812	0.499	0.123	1.29813e-243	Chond
ID4	1.07944e-244	2.01669	0.655	0.215	1.9024e-240	Chond
METRN	3.24882e-241	2.7745	0.299	0.05	5.72571e-237	Chond
BPIFA1	1.75326e-240	9.5746	0.013	0	3.08994e-236	Chond
CYP17A1	4.86688e-233	1.40685	0.213	0.027	8.57739e-229	Chond
MDFI	7.3917e-233	2.05182	0.694	0.258	1.30271e-228	Chond
SNX22	7.92033e-230	4.97746	0.058	0.002	1.39588e-225	Chond
NSMCE1	1.43587e-226	1.81549	0.638	0.209	2.53058e-222	Chond
SMOC1	1.89937e-225	3.48935	0.143	0.013	3.34745e-221	Chond
AC007906.2	2.00537e-224	3.80611	0.12	0.009	3.53426e-220	Chond
SCUBE3	2.50919e-222	2.83072	0.253	0.039	4.4222e-218	Chond
SPPL2A	0	3.28538	0.921	0.172	0	Osteo
BGN	0	3.12981	0.947	0.315	0	Osteo
PTN	0	3.0822	0.81	0.194	0	Osteo
LUM	0	3.43358	0.912	0.298	0	Osteo
MMP2	0	2.91309	0.953	0.391	0	Osteo
PDIA3	0	2.42567	0.776	0.224	0	Osteo
THBS2	0	2.49867	0.722	0.178	0	Osteo
IFI27	0	1.76639	0.756	0.219	0	Osteo
CTHRC1	0	2.1074	0.856	0.319	0	Osteo
CDH11	0	2.12558	0.857	0.335	0	Osteo
TRPM7	0	2.70333	0.652	0.133	0	Osteo
C1R	0	2.25597	0.804	0.293	0	Osteo
ITGB5	0	2.85405	0.679	0.168	0	Osteo
POSTN	0	3.52684	0.659	0.168	0	Osteo
USP8	0	2.59941	0.589	0.102	0	Osteo
PCOLCE	0	2.02599	0.912	0.428	0	Osteo
DCN	0	1.87174	0.86	0.379	0	Osteo
BST2	0	1.98409	0.709	0.23	0	Osteo
CPE	0	3.42889	0.596	0.119	0	Osteo
TGFBI	0	3.55163	0.809	0.344	0	Osteo
C1S	0	2.1799	0.74	0.279	0	Osteo
SULF1	0	3.06	0.556	0.103	0	Osteo
COL12A1	0	2.28352	0.642	0.193	0	Osteo
COL5A1	0	1.61263	0.894	0.449	0	Osteo
CCDC80	0	2.51846	0.632	0.188	0	Osteo
GJA1	0	2.25861	0.74	0.299	0	Osteo
CDKN2A	0	2.24088	0.59	0.15	0	Osteo
FN1	0	1.7804	0.926	0.487	0	Osteo
PLOD2	0	2.30848	0.666	0.235	0	Osteo
PRRX1	0	1.91621	0.659	0.232	0	Osteo
IFI6	0	1.75718	0.835	0.409	0	Osteo
NBL1	0	2.72863	0.603	0.178	0	Osteo
OLFML2B	0	2.59627	0.585	0.162	0	Osteo
COL5A2	0	1.52526	0.751	0.33	0	Osteo
FBN1	0	2.23149	0.633	0.218	0	Osteo
LY6E	0	1.98737	0.924	0.514	0	Osteo
COL8A1	0	3.14928	0.47	0.062	0	Osteo
MMP14	0	1.95617	0.882	0.475	0	Osteo
GOLM1	0	1.87239	0.642	0.247	0	Osteo
NNMT	0	2.22876	0.514	0.119	0	Osteo
LOX	0	2.22961	0.541	0.156	0	Osteo
SPON1	0	2.08384	0.533	0.148	0	Osteo
LOXL1	0	2.57803	0.514	0.131	0	Osteo
SERPING1	0	1.44716	0.748	0.366	0	Osteo
THY1	0	1.49719	0.611	0.235	0	Osteo
OGN	0	2.52247	0.498	0.125	0	Osteo
TIMP1	0	1.15665	0.754	0.389	0	Osteo
COL6A1	0	1.37267	0.887	0.525	0	Osteo
SDC2	0	1.73489	0.592	0.231	0	Osteo
MRC2	0	1.14306	0.727	0.367	0	Osteo
SYAP1	0	1.73804	0.547	0.189	0	Osteo
SERF2	0	1.66801	0.576	0.218	0	Osteo
TNC	0	2.30663	0.562	0.207	0	Osteo
CALD1	0	1.54801	0.644	0.292	0	Osteo
LGALS1	0	1.17065	0.849	0.5	0	Osteo
HTRA1	0	1.85755	0.584	0.239	0	Osteo
TIMP2	0	1.49024	0.957	0.615	0	Osteo
SERPINF1	0	1.16258	0.678	0.343	0	Osteo
RBBP7	0	2.05252	0.45	0.117	0	Osteo
PDGFRA	0	1.52868	0.535	0.205	0	Osteo
CALU	0	1.28508	0.69	0.36	0	Osteo
COL16A1	0	1.24837	0.545	0.218	0	Osteo
ITGA5	0	2.15032	0.446	0.12	0	Osteo
LRRC15	0	4.77026	0.341	0.018	0	Osteo
COLEC12	0	1.69911	0.487	0.165	0	Osteo
PLOD1	0	1.30854	0.679	0.359	0	Osteo
DPYSL3	0	2.28086	0.411	0.093	0	Osteo
FBN2	0	1.84696	0.516	0.199	0	Osteo
NID2	0	1.85164	0.477	0.161	0	Osteo
COL6A2	0	1.44145	0.901	0.588	0	Osteo
LTBP3	0	1.32159	0.757	0.444	0	Osteo
CFI	0	1.65161	0.51	0.198	0	Osteo
FIBIN	0	3.50535	0.352	0.041	0	Osteo
ASPN	0	4.61463	0.343	0.035	0	Osteo
SERPINH1	0	1.13273	0.901	0.596	0	Osteo
MGP	0	2.05043	0.631	0.331	0	Osteo
TSPAN18	0	3.27013	0.341	0.043	0	Osteo
DDIT4	0	1.71081	0.563	0.265	0	Osteo
NPNT	0	2.33896	0.392	0.097	0	Osteo
EPYC	0	5.79945	0.313	0.019	0	Osteo
AHR	0	2.17887	0.435	0.143	0	Osteo
COL1A2	0	1.83759	0.988	0.697	0	Osteo
DLX5	0	2.18185	0.388	0.098	0	Osteo
MXRA5	0	1.46769	0.467	0.177	0	Osteo
SPARC	0	1.38848	0.967	0.678	0	Osteo
CFH	0	2.19555	0.382	0.094	0	Osteo
ADAM12	0	2.21197	0.396	0.111	0	Osteo
BASP1	0	1.7372	0.438	0.155	0	Osteo
CSF1	0	2.56686	0.361	0.081	0	Osteo
LSP1	0	1.59051	0.392	0.114	0	Osteo
CLDN11	0	3.63367	0.312	0.035	0	Osteo
ERRFI1	0	2.50288	0.367	0.092	0	Osteo
HTRA3	0	2.24952	0.361	0.087	0	Osteo
PTPRD	0	2.02454	0.368	0.098	0	Osteo
CLMP	0	2.00598	0.358	0.094	0	Osteo
COL3A1	0	1.86225	0.991	0.729	0	Osteo
FGF7	0	4.30663	0.282	0.024	0	Osteo
EPHB2	0	2.36753	0.326	0.07	0	Osteo
HMCN1	0	2.2451	0.336	0.08	0	Osteo
SLIT2	0	2.2417	0.333	0.082	0	Osteo
VWF	0	8.35768	0.833	0.017	0	Endo
PECAM1	0	4.91304	0.813	0.074	0	Endo
CDH5	0	6.83537	0.747	0.016	0	Endo
ENG	0	4.35249	0.858	0.158	0	Endo
CD93	0	4.75969	0.73	0.053	0	Endo
IGFBP7	0	3.93401	0.944	0.28	0	Endo
EGFL7	0	6.59652	0.691	0.027	0	Endo
ADGRL4	0	8.0434	0.638	0.005	0	Endo
ESAM	0	6.4891	0.646	0.014	0	Endo
CD34	0	5.03738	0.673	0.042	0	Endo
PLVAP	0	7.60705	0.635	0.01	0	Endo
A2M	0	3.369	0.883	0.264	0	Endo
CLEC14A	0	7.54849	0.609	0.007	0	Endo
COL4A1	0	3.4916	0.899	0.317	0	Endo
RAMP2	0	4.65169	0.61	0.043	0	Endo
PLXND1	0	3.02275	0.74	0.175	0	Endo
HSPG2	0	3.5418	0.768	0.207	0	Endo
FLT1	0	6.27721	0.584	0.023	0	Endo
SOX18	0	6.70888	0.557	0.01	0	Endo
SPARCL1	0	3.10935	0.714	0.176	0	Endo
PODXL	0	3.66718	0.623	0.088	0	Endo
EPAS1	0	4.25186	0.592	0.059	0	Endo
MMRN2	0	6.73771	0.533	0.008	0	Endo
MCAM	0	3.53017	0.651	0.13	0	Endo
COL4A2	0	2.75235	0.873	0.356	0	Endo
PTPRB	0	6.60166	0.517	0.009	0	Endo
VWA1	0	3.44731	0.632	0.125	0	Endo
ECSCR	0	7.35901	0.507	0.004	0	Endo
ITGA5	0	3.16535	0.617	0.116	0	Endo
KDR	0	7.04786	0.504	0.006	0	Endo
SCARF1	0	4.6708	0.523	0.028	0	Endo
AFAP1L1	0	6.69687	0.5	0.01	0	Endo
TIE1	0	6.33773	0.496	0.009	0	Endo
INSR	0	4.78835	0.525	0.043	0	Endo
CLDN5	0	7.20074	0.489	0.008	0	Endo
DIPK2B	0	8.09562	0.483	0.003	0	Endo
HTRA1	0	2.49888	0.715	0.237	0	Endo
NPDC1	0	2.40184	0.698	0.221	0	Endo
LMO2	0	3.51934	0.547	0.071	0	Endo
FLT4	0	8.1638	0.477	0.003	0	Endo
HYAL2	0	3.32385	0.599	0.128	0	Endo
TM4SF1	0	2.39056	0.613	0.144	0	Endo
ROBO4	0	8.336	0.46	0.002	0	Endo
DYSF	0	5.32541	0.472	0.018	0	Endo
RGCC	0	3.95132	0.511	0.061	0	Endo
ACE	0	4.08945	0.503	0.058	0	Endo
CAV1	0	3.51762	0.508	0.065	0	Endo
ADGRF5	0	5.07971	0.445	0.015	0	Endo
HOXD9	0	4.4953	0.457	0.038	0	Endo
NRP1	0	2.0176	0.644	0.229	0	Endo
LIMS2	0	4.18788	0.452	0.038	0	Endo
TGFBR2	0	2.77735	0.532	0.119	0	Endo
APCDD1	0	2.45492	0.594	0.186	0	Endo
ECE1	0	2.5367	0.536	0.134	0	Endo
LDB2	0	3.6925	0.452	0.051	0	Endo
GNG11	0	3.78379	0.443	0.044	0	Endo
RGS3	0	3.01545	0.493	0.096	0	Endo
CAVIN1	0	2.48276	0.53	0.136	0	Endo
EHD4	0	2.95677	0.474	0.08	0	Endo
ITGA6	0	2.86379	0.481	0.092	0	Endo
NR5A2	0	4.57907	0.411	0.023	0	Endo
GASK1B	0	2.45683	0.511	0.124	0	Endo
TM4SF18	0	7.61011	0.389	0.003	0	Endo
SHANK3	0	5.36904	0.401	0.015	0	Endo
EMP1	0	2.11028	0.56	0.176	0	Endo
DOCK9	0	3.12677	0.45	0.067	0	Endo
IGFBP4	0	1.23393	0.744	0.364	0	Endo
ICAM2	0	3.49224	0.428	0.05	0	Endo
SMAD1	0	3.90588	0.415	0.04	0	Endo
CALCRL	0	2.76863	0.459	0.085	0	Endo
CRIP2	0	2.15986	0.531	0.159	0	Endo
PDGFB	0	4.04289	0.415	0.043	0	Endo
BCAM	0	1.02886	0.649	0.278	0	Endo
S1PR1	0	5.14891	0.384	0.014	0	Endo
NOTCH1	0	2.32993	0.512	0.142	0	Endo
STOM	0	2.53418	0.527	0.159	0	Endo
SLC9A3R2	0	2.75961	0.494	0.13	0	Endo
ENTPD1	0	3.473	0.408	0.049	0	Endo
RASIP1	0	5.3707	0.365	0.011	0	Endo
STAB1	0	1.11997	0.446	0.093	0	Endo
COL15A1	0	2.6968	0.495	0.142	0	Endo
AQP1	0	4.5125	0.395	0.045	0	Endo
ID3	0	1.91772	0.552	0.203	0	Endo
ETS1	0	1.91974	0.481	0.132	0	Endo
DLL4	0	6.94135	0.355	0.006	0	Endo
ESM1	0	8.14457	0.355	0.007	0	Endo
TMEM204	0	3.26774	0.386	0.05	0	Endo
APLNR	0	7.35559	0.338	0.003	0	Endo
ACVRL1	0	4.31579	0.354	0.02	0	Endo
EMCN	0	4.43846	0.35	0.019	0	Endo
SEMA6B	0	4.5279	0.349	0.019	0	Endo
DOCK6	0	2.75197	0.393	0.07	0	Endo
RAPGEF5	0	5.06198	0.336	0.014	0	Endo
PCDH12	0	5.00401	0.334	0.014	0	Endo
TMEM255B	0	5.85366	0.326	0.007	0	Endo
CYYR1	0	3.36067	0.361	0.042	0	Endo
ARHGEF15	0	5.6388	0.325	0.007	0	Endo
ADCY4	0	4.77106	0.333	0.016	0	Endo
JAG2	0	3.81437	0.352	0.036	0	Endo
SH2D3C	0	3.70746	0.343	0.03	0	Endo
PDGFRB	0	3.88846	0.877	0.173	0	Pericytes
COL4A1	0	3.44384	0.937	0.316	0	Pericytes
NOTCH3	0	3.05816	0.886	0.287	0	Pericytes
IGFBP7	0	2.66863	0.873	0.282	0	Pericytes
ITGA1	0	4.36627	0.639	0.055	0	Pericytes
COL4A2	0	2.94245	0.917	0.355	0	Pericytes
THY1	0	3.00936	0.784	0.231	0	Pericytes
CD248	0	2.75692	0.697	0.161	0	Pericytes
BGN	0	2.36979	0.83	0.32	0	Pericytes
MCAM	0	3.37577	0.619	0.131	0	Pericytes
OLFML2B	0	2.71084	0.636	0.161	0	Pericytes
NID1	0	2.26096	0.71	0.235	0	Pericytes
CALD1	0	2.2041	0.761	0.29	0	Pericytes
LAMA4	0	2.37702	0.617	0.152	0	Pericytes
COL5A3	0	5.37928	0.48	0.02	0	Pericytes
COL5A2	0	1.70676	0.754	0.331	0	Pericytes
HEYL	0	3.87475	0.451	0.042	0	Pericytes
COL6A3	0	1.87185	0.829	0.422	0	Pericytes
LAMB1	0	1.69383	0.728	0.329	0	Pericytes
ADGRA2	0	1.7417	0.62	0.229	0	Pericytes
COL6A1	0	1.62036	0.915	0.525	0	Pericytes
MYO1B	0	2.29834	0.527	0.146	0	Pericytes
RGS5	0	5.20892	0.407	0.026	0	Pericytes
GJC1	0	3.15469	0.47	0.094	0	Pericytes
COL6A2	0	1.7488	0.956	0.587	0	Pericytes
PLXDC1	0	3.48007	0.429	0.062	0	Pericytes
ZEB2	0	1.94921	0.555	0.189	0	Pericytes
ACTA2	0	3.46628	0.474	0.119	0	Pericytes
COL5A1	0	1.25954	0.807	0.453	0	Pericytes
DLC1	0	2.73822	0.443	0.09	0	Pericytes
A2M	0	1.50013	0.619	0.271	0	Pericytes
EDNRA	0	2.34974	0.448	0.102	0	Pericytes
NES	0	1.62547	0.515	0.177	0	Pericytes
MYL9	0	1.60287	0.663	0.326	0	Pericytes
NID2	0	1.91001	0.498	0.161	0	Pericytes
PCDH18	0	1.99622	0.502	0.174	0	Pericytes
ARHGEF17	0	2.67983	0.427	0.099	0	Pericytes
TPM2	0	1.50529	0.608	0.281	0	Pericytes
BMP1	0	1.64884	0.523	0.197	0	Pericytes
JAG1	0	2.0222	0.472	0.164	0	Pericytes
SDC2	0	2.35416	0.54	0.233	0	Pericytes
PCDH1	0	3.08285	0.36	0.053	0	Pericytes
AFAP1L2	0	3.06644	0.364	0.059	0	Pericytes
LAMC3	0	3.88334	0.343	0.04	0	Pericytes
SEPTIN11	0	1.7692	0.476	0.178	0	Pericytes
CSPG4	0	3.25809	0.342	0.046	0	Pericytes
SPARC	0	1.73773	0.972	0.679	0	Pericytes
MYLK	0	2.58078	0.378	0.087	0	Pericytes
EPS8	0	2.60809	0.362	0.071	0	Pericytes
UACA	0	2.50491	0.388	0.103	0	Pericytes
COL1A2	0	1.10731	0.978	0.698	0	Pericytes
ADAMTS2	0	2.23544	0.363	0.088	0	Pericytes
SNAI2	0	2.53213	0.403	0.128	0	Pericytes
CAV1	0	2.55951	0.338	0.069	0	Pericytes
SEPTIN5	0	2.09556	0.371	0.106	0	Pericytes
GUCY1A2	0	3.98657	0.29	0.027	0	Pericytes
LRRC32	0	3.08532	0.303	0.044	0	Pericytes
S1PR3	0	2.29072	0.349	0.092	0	Pericytes
RFTN1	0	2.4351	0.323	0.067	0	Pericytes
EBF1	0	3.01948	0.298	0.042	0	Pericytes
COL3A1	0	1.34825	0.985	0.73	0	Pericytes
SEMA5A	0	2.728	0.309	0.054	0	Pericytes
CYGB	0	3.24001	0.294	0.039	0	Pericytes
ADCY3	0	2.10695	0.353	0.1	0	Pericytes
RNF152	0	3.41638	0.28	0.033	0	Pericytes
COL1A1	0	1.03406	0.993	0.747	0	Pericytes
OLFML2A	0	3.30703	0.291	0.052	0	Pericytes
LINGO1	0	2.52875	0.298	0.06	0	Pericytes
TBX2	0	2.32004	0.314	0.078	0	Pericytes
ENPEP	0	3.60054	0.266	0.031	0	Pericytes
SEPTIN4	0	3.4181	0.264	0.03	0	Pericytes
RASL12	0	3.74444	0.253	0.021	0	Pericytes
SH2D3C	0	3.0604	0.261	0.032	0	Pericytes
EPAS1	0	2.17064	0.289	0.067	0	Pericytes
ADGRF5	0	3.77234	0.241	0.02	0	Pericytes
C11orf96	0	3.298	0.248	0.033	0	Pericytes
HES4	0	2.26054	0.283	0.068	0	Pericytes
PELO	0	2.38441	0.282	0.068	0	Pericytes
GUCY1B1	0	3.22123	0.235	0.027	0	Pericytes
TINAGL1	0	2.84082	0.246	0.048	0	Pericytes
GGT5	0	3.57585	0.219	0.021	0	Pericytes
CRISPLD2	0	2.42912	0.245	0.055	0	Pericytes
GEM	0	2.56124	0.233	0.046	0	Pericytes
ABCC9	0	3.48207	0.21	0.023	0	Pericytes
NEURL1B	0	2.94886	0.212	0.032	0	Pericytes
TRPC6	0	3.25339	0.204	0.026	0	Pericytes
ADAMTS4	0	2.53111	0.225	0.048	0	Pericytes
CCDC102B	0	4.09216	0.189	0.014	0	Pericytes
EGFLAM	0	3.62235	0.19	0.019	0	Pericytes
MRVI1	0	2.66125	0.207	0.037	0	Pericytes
DCLK2	0	3.01832	0.202	0.034	0	Pericytes
ITGA7	0	3.15861	0.196	0.029	0	Pericytes
KCNE4	0	2.63052	0.207	0.04	0	Pericytes
KCNJ8	0	3.42154	0.184	0.024	0	Pericytes
CACNA1D	0	2.99981	0.188	0.029	0	Pericytes
ADRA2A	0	3.00337	0.186	0.032	0	Pericytes
PCSK1	0	4.24083	0.175	0.022	0	Pericytes
GUCY1A1	0	3.19064	0.165	0.02	0	Pericytes
AVPR1A	0	4.81689	0.146	0.007	0	Pericytes
BMP8A	0	5.45351	0.14	0.004	0	Pericytes
IGHG1	0	8.75105	0.946	0.165	0	Plasma cells
MZB1	0	8.77729	0.768	0.009	0	Plasma cells
JCHAIN	0	8.62488	0.751	0.017	0	Plasma cells
PIM2	0	6.16067	0.66	0.03	0	Plasma cells
IGKC	0	8.20611	0.703	0.135	0	Plasma cells
DERL3	0	7.20795	0.578	0.011	0	Plasma cells
SEC11C	0	3.98897	0.64	0.1	0	Plasma cells
XBP1	0	4.11392	0.778	0.242	0	Plasma cells
TENT5C	0	6.0779	0.54	0.015	0	Plasma cells
POU2AF1	0	7.41435	0.508	0.005	0	Plasma cells
SSR4	0	3.53653	0.64	0.14	0	Plasma cells
PDK1	0	2.73621	0.539	0.113	0	Plasma cells
FKBP11	0	3.12994	0.547	0.122	0	Plasma cells
SEL1L3	0	2.87305	0.532	0.114	0	Plasma cells
CD79A	0	6.80995	0.409	0.004	0	Plasma cells
IGHG3	0	7.68705	0.356	0.008	0	Plasma cells
ELL2	0	3.3635	0.366	0.045	0	Plasma cells
FCRL5	0	8.15379	0.32	0.001	0	Plasma cells
ISG20	0	3.0491	0.358	0.049	0	Plasma cells
CD38	0	3.91088	0.322	0.025	0	Plasma cells
SLAMF7	0	4.63601	0.309	0.014	0	Plasma cells
IRF4	0	5.99386	0.292	0.007	0	Plasma cells
IGHA1	0	7.79657	0.248	0.018	0	Plasma cells
LAX1	0	5.11228	0.222	0.007	0	Plasma cells
FAM30A	0	6.83946	0.221	0.006	0	Plasma cells
IGHM	0	8.07967	0.176	0.013	0	Plasma cells
CCR2	0	4.62036	0.158	0.007	0	Plasma cells
TNFRSF17	0	8.1118	0.147	0.001	0	Plasma cells
JSRP1	0	4.28282	0.152	0.009	0	Plasma cells
P2RX1	0	5.03079	0.087	0.003	0	Plasma cells
IGLC7	0	6.94382	0.039	0	0	Plasma cells
PECAM1	2.41773e-306	2.38751	0.459	0.089	4.261e-302	Plasma cells
ZBP1	1.82466e-299	3.85848	0.15	0.011	3.21579e-295	Plasma cells
NUGGC	2.19411e-292	5.02099	0.066	0.002	3.8669e-288	Plasma cells
FBXW7	2.17011e-290	2.87938	0.447	0.092	3.8246e-286	Plasma cells
EAF2	8.59966e-279	3.65707	0.172	0.015	1.5156e-274	Plasma cells
SDC1	2.19139e-277	2.96848	0.4	0.077	3.86211e-273	Plasma cells
TXNDC11	9.13786e-274	2.97665	0.463	0.105	1.61046e-269	Plasma cells
KCNA3	5.7307e-265	3.96737	0.108	0.006	1.00998e-260	Plasma cells
HERPUD1	2.11998e-257	2.90857	0.547	0.15	3.73626e-253	Plasma cells
TXNDC5	4.47069e-248	3.12382	0.791	0.39	7.87914e-244	Plasma cells
KCNN3	4.79439e-248	3.67913	0.145	0.012	8.44964e-244	Plasma cells
UBE2J1	1.06425e-246	2.76003	0.454	0.107	1.87564e-242	Plasma cells
CD27	2.95835e-236	3.41799	0.149	0.013	5.2138e-232	Plasma cells
BTG2	5.32092e-235	2.53635	0.525	0.145	9.3776e-231	Plasma cells
CPNE5	2.59333e-226	3.42269	0.153	0.015	4.57049e-222	Plasma cells
IGLC1	1.19405e-222	6.37817	0.111	0.008	2.10439e-218	Plasma cells
CYTIP	3.81648e-187	2.2795	0.263	0.046	6.72617e-183	Plasma cells
ADA2	1.06508e-179	2.07304	0.392	0.097	1.87709e-175	Plasma cells
FAM92B	2.22595e-174	4.71624	0.045	0.002	3.92302e-170	Plasma cells
SPCS3	2.84288e-171	2.41425	0.311	0.068	5.01029e-167	Plasma cells
CD79B	3.06713e-168	3.41651	0.105	0.009	5.4055e-164	Plasma cells
ST6GAL1	3.61154e-164	2.14542	0.422	0.121	6.36498e-160	Plasma cells
SEL1L	2.67099e-160	2.12269	0.517	0.183	4.70736e-156	Plasma cells
PLCG2	7.39209e-160	2.65567	0.211	0.036	1.30278e-155	Plasma cells
TP53INP1	8.33979e-157	2.77408	0.278	0.06	1.4698e-152	Plasma cells
DNAJB9	5.39827e-154	2.06805	0.408	0.118	9.5139e-150	Plasma cells
PRDM1	2.565e-142	2.38808	0.346	0.095	4.52055e-138	Plasma cells
CYBA	4.45054e-142	1.54395	0.629	0.268	7.84364e-138	Plasma cells
TNFRSF13B	5.18962e-142	5.3995	0.027	0.001	9.14618e-138	Plasma cells
HSH2D	2.31205e-141	3.13522	0.127	0.016	4.07475e-137	Plasma cells
IGHA2	1.31814e-139	5.15157	0.017	0	2.32309e-135	Plasma cells
GLCCI1	9.35658e-134	2.61563	0.209	0.04	1.649e-129	Plasma cells
PRDX4	7.89049e-128	1.91654	0.421	0.142	1.39062e-123	Plasma cells
EVI2B	5.31726e-120	1.93561	0.241	0.054	9.37115e-116	Plasma cells
SDF2L1	3.32354e-117	2.21024	0.296	0.081	5.85741e-113	Plasma cells
ICAM3	2.00452e-114	2.5796	0.147	0.024	3.53277e-110	Plasma cells
MEI1	3.9324e-111	5.62691	0.019	0	6.93045e-107	Plasma cells
KLHL6	1.67968e-108	2.69731	0.133	0.021	2.96026e-104	Plasma cells
ERLEC1	3.45465e-105	1.90385	0.419	0.16	6.08848e-101	Plasma cells
CRELD2	2.0992e-103	1.90607	0.355	0.119	3.69963e-99	Plasma cells
B2M	1.00642e-102	0.740844	0.851	0.491	1.77372e-98	Plasma cells
CLPTM1L	3.38971e-101	1.80487	0.353	0.118	5.97402e-97	Plasma cells
MAN1A1	1.55524e-96	1.76098	0.358	0.125	2.74096e-92	Plasma cells
AMPD1	1.60477e-96	5.13647	0.021	0.001	2.82824e-92	Plasma cells
ATP2A3	6.76914e-96	2.28467	0.152	0.029	1.19299e-91	Plasma cells
ZNF215	3.56196e-90	3.86928	0.048	0.004	6.2776e-86	Plasma cells
FCRL2	5.90761e-89	4.97126	0.019	0.001	1.04116e-84	Plasma cells
SPAG4	6.11722e-89	3.29098	0.067	0.007	1.0781e-84	Plasma cells
SYTL1	3.65711e-88	2.39809	0.172	0.039	6.44529e-84	Plasma cells
EDEM1	1.34297e-82	1.87864	0.309	0.108	2.36685e-78	Plasma cells
TXNDC15	9.2785e-79	1.55541	0.383	0.156	1.63524e-74	Plasma cells
SYVN1	8.78147e-76	1.73335	0.275	0.092	1.54765e-71	Plasma cells
CPEB4	2.08526e-75	2.17795	0.173	0.043	3.67506e-71	Plasma cells
APOL6	6.36995e-74	1.80597	0.229	0.069	1.12264e-69	Plasma cells
MEF2B	7.82492e-69	2.27133	0.124	0.026	1.37906e-64	Plasma cells
IL2RG	1.03574e-67	1.09141	0.211	0.062	1.82539e-63	Plasma cells
RGS1	4.35329e-67	1.45217	0.244	0.08	7.67224e-63	Plasma cells
CEP128	1.42524e-60	2.05503	0.152	0.04	2.51184e-56	Plasma cells
BMP6	3.78662e-58	2.42091	0.1	0.02	6.67353e-54	Plasma cells
SPCS1	4.27403e-58	1.32276	0.399	0.191	7.53256e-54	Plasma cells
TAGAP	1.28743e-57	2.0722	0.119	0.028	2.26897e-53	Plasma cells
GLRX	1.88315e-57	1.87087	0.195	0.062	3.31887e-53	Plasma cells
RAC2	5.10694e-57	1.03804	0.229	0.077	9.00046e-53	Plasma cells
SEC24A	8.70445e-57	1.60909	0.233	0.083	1.53407e-52	Plasma cells
LSP1	3.33989e-56	0.971352	0.305	0.121	5.88621e-52	Plasma cells
ARSA	5.84765e-56	1.56921	0.241	0.087	1.03059e-51	Plasma cells
SELENOK	1.17921e-54	1.64496	0.23	0.083	2.07824e-50	Plasma cells
PLA2G2D	2.45172e-54	3.95495	0.024	0.002	4.32091e-50	Plasma cells
TRAM2	8.22266e-54	1.56288	0.251	0.096	1.44916e-49	Plasma cells
IL2RG	0	5.75713	0.775	0.029	0	T cells
TRAC	0	7.49982	0.746	0.014	0	T cells
RAC2	0	4.85118	0.74	0.047	0	T cells
TRBC2	0	7.58158	0.685	0.013	0	T cells
CCL5	0	7.24134	0.69	0.019	0	T cells
GZMA	0	7.80186	0.673	0.009	0	T cells
CORO1A	0	4.84479	0.702	0.045	0	T cells
LCP1	0	3.57239	0.764	0.11	0	T cells
SRGN	0	2.33238	0.803	0.168	0	T cells
IL32	0	4.01584	0.76	0.128	0	T cells
IL2RB	0	7.94741	0.633	0.008	0	T cells
NKG7	0	7.87852	0.63	0.011	0	T cells
ETS1	0	3.85069	0.718	0.114	0	T cells
LAPTM5	0	1.83763	0.749	0.155	0	T cells
IKZF1	0	4.84386	0.624	0.032	0	T cells
ITGAL	0	5.61351	0.608	0.02	0	T cells
LSP1	0	3.17324	0.681	0.096	0	T cells
CD2	0	7.68736	0.589	0.005	0	T cells
PRF1	0	8.13305	0.581	0.006	0	T cells
AKNA	0	3.50995	0.661	0.092	0	T cells
WIPF1	0	3.06573	0.702	0.142	0	T cells
CD3E	0	6.48034	0.551	0.01	0	T cells
CD96	0	7.60995	0.539	0.004	0	T cells
ARHGDIB	0	3.27093	0.635	0.104	0	T cells
CD52	0	5.67921	0.536	0.015	0	T cells
CST7	0	6.43213	0.523	0.01	0	T cells
EVL	0	2.65137	0.719	0.211	0	T cells
CD3D	0	7.60165	0.51	0.004	0	T cells
B2M	0	2.39354	0.965	0.472	0	T cells
TRBC1	0	7.33549	0.501	0.009	0	T cells
TBC1D10C	0	6.00799	0.492	0.011	0	T cells
TMC8	0	5.07099	0.487	0.021	0	T cells
CXCR4	0	3.04767	0.639	0.176	0	T cells
ADGRE5	0	3.05161	0.575	0.114	0	T cells
LCP2	0	3.16787	0.518	0.058	0	T cells
TAP1	0	2.52264	0.592	0.132	0	T cells
IKZF3	0	6.66557	0.464	0.007	0	T cells
SELPLG	0	4.14233	0.488	0.035	0	T cells
KLRK1	0	7.86658	0.456	0.004	0	T cells
ACAP1	0	6.15233	0.46	0.009	0	T cells
CD8A	0	7.29231	0.459	0.009	0	T cells
CYTIP	0	4.49071	0.478	0.028	0	T cells
ZAP70	0	6.38763	0.451	0.008	0	T cells
SUN2	0	2.67679	0.574	0.132	0	T cells
GZMK	0	7.78189	0.446	0.005	0	T cells
SASH3	0	4.57053	0.454	0.026	0	T cells
TAPBP	0	1.95778	0.685	0.259	0	T cells
CELF2	0	2.61905	0.529	0.105	0	T cells
CD53	0	3.21703	0.481	0.058	0	T cells
CD74	0	0.3528	0.792	0.374	0	T cells
SLA	0	4.03587	0.458	0.04	0	T cells
SPN	0	5.55064	0.423	0.011	0	T cells
RNF213	0	2.17737	0.588	0.18	0	T cells
SEPTIN1	0	5.73349	0.413	0.01	0	T cells
ARHGEF1	0	2.43616	0.576	0.175	0	T cells
CD247	0	7.9251	0.401	0.002	0	T cells
CD7	0	7.50468	0.401	0.004	0	T cells
MYO1G	0	4.60811	0.418	0.021	0	T cells
PLAAT4	0	2.86009	0.479	0.083	0	T cells
GIMAP4	0	3.68457	0.44	0.045	0	T cells
ITGB2	0	2.4415	0.472	0.077	0	T cells
CD44	0	2.22166	0.544	0.15	0	T cells
CYBA	0	1.60549	0.647	0.254	0	T cells
TRAF3IP3	0	5.5853	0.401	0.01	0	T cells
LAT	0	3.89517	0.428	0.04	0	T cells
PTPRC	0	4.39832	0.412	0.024	0	T cells
SH3BGRL3	0	2.10752	0.612	0.225	0	T cells
GIMAP7	0	4.55902	0.409	0.024	0	T cells
BTG1	0	2.29077	0.584	0.201	0	T cells
CD6	0	6.8944	0.385	0.005	0	T cells
ARHGAP45	0	4.1636	0.402	0.027	0	T cells
CD3G	0	7.38411	0.373	0.003	0	T cells
PSTPIP1	0	5.55883	0.381	0.011	0	T cells
FXYD5	0	2.01556	0.53	0.16	0	T cells
RESF1	0	1.92187	0.581	0.213	0	T cells
NLRC5	0	3.54556	0.413	0.045	0	T cells
ITM2A	0	2.59089	0.441	0.077	0	T cells
STK17B	0	3.32983	0.413	0.053	0	T cells
LCK	0	6.99749	0.363	0.004	0	T cells
HCST	0	4.17747	0.381	0.025	0	T cells
ARHGAP4	0	2.69683	0.434	0.079	0	T cells
PSMB9	0	2.96954	0.419	0.066	0	T cells
HCLS1	0	2.42307	0.448	0.097	0	T cells
ARHGAP9	0	4.29077	0.372	0.023	0	T cells
ARHGAP30	0	4.10625	0.373	0.025	0	T cells
FMNL1	0	3.33724	0.388	0.043	0	T cells
SLFN5	0	2.54211	0.445	0.1	0	T cells
DEF6	0	3.64092	0.38	0.037	0	T cells
CD37	0	3.57319	0.377	0.035	0	T cells
S100A4	0	2.41933	0.451	0.111	0	T cells
CCR5	0	5.79086	0.347	0.008	0	T cells
PIK3CD	0	3.78099	0.371	0.033	0	T cells
ATP2A3	0	4.79693	0.352	0.015	0	T cells
STK10	0	3.28399	0.383	0.047	0	T cells
MSN	0	1.69443	0.591	0.255	0	T cells
TIGIT	0	7.33337	0.337	0.003	0	T cells
RASAL3	0	5.68357	0.342	0.008	0	T cells
FYB1	0	3.78745	0.363	0.03	0	T cells
[truncated: 502 more rows]

## Sheet: Table S5
Table S5. Top mesenchymal and epithelial marker genes identified by differential expression analysis.
Gene	p_val	Avg_log2FC	pct.1	Pct.2	p_val_adj	Cluster
COL6A3	0	2.65465	0.795	0.382	0	Mes
DCN	0	2.56955	0.734	0.327	0	Mes
ADGRA2	0	2.35762	0.537	0.161	0	Mes
COL5A2	0	2.4518	0.681	0.308	0	Mes
PRRX1	0	1.83064	0.571	0.223	0	Mes
EMILIN1	0	1.94434	0.601	0.256	0	Mes
CDH11	0	1.70222	0.674	0.33	0	Mes
MRC2	0	1.92975	0.722	0.388	0	Mes
THBS2	0	2.9299	0.509	0.178	0	Mes
COL16A1	0	2.62221	0.485	0.157	0	Mes
LUM	0	2.59921	0.572	0.245	0	Mes
NID2	0	2.30299	0.474	0.15	0	Mes
PDGFRA	0	2.04109	0.495	0.187	0	Mes
NID1	0	1.94453	0.51	0.212	0	Mes
COL5A1	0	1.55315	0.75	0.474	0	Mes
MFAP4	0	1.77592	0.623	0.347	0	Mes
LAMA4	0	2.13264	0.392	0.133	0	Mes
FBN1	0	1.64667	0.504	0.245	0	Mes
SFRP1	0	1.78639	0.548	0.29	0	Mes
ISLR	0	1.92961	0.492	0.237	0	Mes
LHFPL6	0	1.87711	0.421	0.168	0	Mes
SNAI2	0	1.88297	0.387	0.136	0	Mes
POSTN	0	2.73286	0.425	0.174	0	Mes
IGFBP4	0	1.55495	0.639	0.389	0	Mes
TGFBI	0	1.92615	0.557	0.308	0	Mes
COL14A1	0	1.90436	0.478	0.233	0	Mes
BGN	0	1.84164	0.68	0.437	0	Mes
RCN3	0	1.91721	0.442	0.201	0	Mes
LAMA2	0	2.10967	0.342	0.103	0	Mes
LRP1	0	1.60501	0.712	0.473	0	Mes
LOXL2	0	2.00765	0.539	0.303	0	Mes
TSHZ3	0	2.59599	0.32	0.084	0	Mes
MGP	0	1.86857	0.62	0.385	0	Mes
CTHRC1	0	1.91767	0.671	0.437	0	Mes
PCDH18	0	1.82854	0.38	0.148	0	Mes
OAF	0	1.59525	0.514	0.284	0	Mes
SERPINF1	0	1.58136	0.677	0.447	0	Mes
COLEC12	0	1.35247	0.404	0.175	0	Mes
TCF4	0	1.19953	0.498	0.27	0	Mes
EHD2	0	1.36482	0.384	0.158	0	Mes
AEBP1	0	1.78404	0.7	0.475	0	Mes
FMOD	0	1.19497	0.585	0.361	0	Mes
CLMP	0	2.08376	0.295	0.071	0	Mes
MMP2	0	1.47688	0.698	0.475	0	Mes
CD248	0	2.02204	0.334	0.112	0	Mes
COL12A1	0	2.09712	0.465	0.244	0	Mes
OGN	0	2.55969	0.3	0.083	0	Mes
PDGFRB	0	1.7696	0.393	0.177	0	Mes
ANTXR1	0	1.16452	0.588	0.374	0	Mes
COL6A2	0	1.7378	0.872	0.659	0	Mes
OLFML3	0	1.43571	0.447	0.237	0	Mes
HTRA3	0	2.2416	0.302	0.092	0	Mes
GLT8D2	0	1.61286	0.327	0.12	0	Mes
ANXA6	0	1.09998	0.573	0.366	0	Mes
CACNA1G	0	2.31705	0.269	0.063	0	Mes
PDZRN3	0	1.43252	0.407	0.202	0	Mes
GAS1	0	1.44922	0.39	0.188	0	Mes
CTSK	0	1.84173	0.387	0.186	0	Mes
HTRA1	0	1.2806	0.507	0.306	0	Mes
PMP22	0	1.19765	0.428	0.227	0	Mes
CCDC80	0	1.70507	0.48	0.279	0	Mes
FN1	0	1.09041	0.807	0.607	0	Mes
GLI3	0	1.22067	0.449	0.249	0	Mes
DLK1	0	2.47654	0.398	0.198	0	Mes
COL6A1	0	1.56866	0.831	0.631	0	Mes
OLFML2B	0	2.01957	0.337	0.138	0	Mes
COL1A2	0	2.28822	0.93	0.732	0	Mes
COL15A1	0	2.43916	0.314	0.116	0	Mes
ANGPTL2	0	1.89087	0.319	0.122	0	Mes
DCHS1	0	1.22671	0.498	0.302	0	Mes
MDFI	0	0.580013	0.635	0.44	0	Mes
DACT3	0	1.98505	0.275	0.082	0	Mes
JAM3	0	1.6943	0.347	0.154	0	Mes
PCOLCE	0	1.15439	0.733	0.54	0	Mes
FBLN1	0	1.64732	0.699	0.507	0	Mes
TIMP1	0	1.33624	0.729	0.538	0	Mes
CYBRD1	0	1.21821	0.462	0.272	0	Mes
RUNX1T1	0	2.10855	0.257	0.069	0	Mes
EPHB3	0	1.18694	0.418	0.23	0	Mes
ADAM12	0	2.36491	0.244	0.057	0	Mes
ZCCHC24	0	1.13403	0.423	0.237	0	Mes
SPARC	0	1.68573	0.928	0.743	0	Mes
SULF1	0	2.08138	0.326	0.141	0	Mes
MMP16	0	1.54432	0.332	0.147	0	Mes
COL3A1	0	2.23033	0.957	0.772	0	Mes
MMP14	0	1.56344	0.76	0.576	0	Mes
FLRT2	0	1.39206	0.311	0.128	0	Mes
MEOX2	0	2.21136	0.251	0.07	0	Mes
PTGIS	0	1.25234	0.37	0.189	0	Mes
NBL1	0	1.43379	0.441	0.261	0	Mes
EYA1	0	1.46294	0.309	0.129	0	Mes
FGFR1	0	0.954009	0.691	0.511	0	Mes
EMILIN3	0	2.32152	0.249	0.07	0	Mes
LOX	0	1.33027	0.406	0.228	0	Mes
SERPINE2	0	1.42518	0.503	0.326	0	Mes
NKD2	0	1.64737	0.375	0.198	0	Mes
TMEM119	0	2.08494	0.245	0.069	0	Mes
COL8A2	0	1.38929	0.388	0.213	0	Mes
ZFHX4	0	1.23952	0.417	0.243	0	Mes
TRIL	0	1.96551	0.28	0.107	0	Mes
CPXM1	0	0.89823	0.669	0.496	0	Mes
MKX	0	1.837	0.31	0.137	0	Mes
SELENOM	0	1.06451	0.399	0.227	0	Mes
CPE	0	1.58993	0.369	0.197	0	Mes
ENPP2	0	1.76881	0.307	0.135	0	Mes
SCARF2	0	1.09932	0.46	0.289	0	Mes
NPTX2	0	2.57182	0.323	0.153	0	Mes
ENG	0	1.22335	0.324	0.155	0	Mes
VCAN	0	0.50624	0.571	0.403	0	Mes
C1S	0	1.32549	0.515	0.348	0	Mes
SPARCL1	0	1.52242	0.333	0.166	0	Mes
LGALS1	0	0.98736	0.751	0.586	0	Mes
TNS2	0	1.57244	0.313	0.149	0	Mes
FZD1	0	1.39962	0.346	0.182	0	Mes
GAS2	0	2.06155	0.247	0.083	0	Mes
RAB3IL1	0	1.55266	0.281	0.118	0	Mes
OSMR	0	1.21786	0.344	0.181	0	Mes
PKDCC	0	1.59608	0.4	0.238	0	Mes
BMP1	0	1.04884	0.451	0.29	0	Mes
HSPB6	0	1.52583	0.403	0.242	0	Mes
HIC1	0	2.32512	0.215	0.054	0	Mes
ELN	0	0.822168	0.397	0.237	0	Mes
FAM20C	0	1.47053	0.379	0.219	0	Mes
ZEB2	0	1.45222	0.338	0.179	0	Mes
CPED1	0	2.06167	0.216	0.057	0	Mes
SFRP4	0	1.74071	0.289	0.13	0	Mes
DDR2	0	1.0542	0.389	0.231	0	Mes
P3H1	0	1.09294	0.501	0.343	0	Mes
PTGFR	0	2.86558	0.212	0.055	0	Mes
VSTM4	0	1.93927	0.226	0.07	0	Mes
CD99	0	1.07377	0.572	0.416	0	Mes
PLXDC2	0	1.12123	0.455	0.3	0	Mes
FAP	0	2.4053	0.194	0.039	0	Mes
SRPX2	0	2.67803	0.187	0.032	0	Mes
RNF144A	0	1.28188	0.358	0.203	0	Mes
COL1A1	0	2.49391	0.951	0.796	0	Mes
MARVELD1	0	1.08853	0.394	0.24	0	Mes
MXRA5	0	1.08683	0.447	0.293	0	Mes
ADAMTS2	0	2.29813	0.205	0.051	0	Mes
CPQ	0	1.13993	0.38	0.227	0	Mes
OLFML1	0	2.11788	0.217	0.064	0	Mes
FLNC	0	1.01728	0.417	0.264	0	Mes
STOM	0	0.893997	0.344	0.191	0	Mes
COL11A1	0	1.66792	0.395	0.243	0	Mes
TRPS1	0	0.949835	0.465	0.313	0	Mes
PLPP1	0	1.38904	0.346	0.194	0	Mes
A2M	0	0.975926	0.476	0.327	0	Mes
NUPR1	0	0.804368	0.482	0.333	0	Mes
GLI2	0	1.58465	0.254	0.106	0	Mes
PLAT	0	1.63133	0.301	0.153	0	Mes
PTPRD	0	1.42336	0.299	0.151	0	Mes
FKBP7	0	1.22602	0.346	0.198	0	Mes
ADCY3	0	1.23946	0.285	0.138	0	Mes
TGFB3	0	1.62167	0.242	0.096	0	Mes
RAB31	0	1.37518	0.282	0.136	0	Mes
LIX1L	0	0.826569	0.464	0.319	0	Mes
EDNRA	0	1.43587	0.231	0.086	0	Mes
DLC1	0	1.74219	0.234	0.089	0	Mes
DES	0	2.41431	0.267	0.123	0	Mes
MME	0	2.08353	0.237	0.093	0	Mes
PLAGL1	0	1.01742	0.55	0.407	0	Mes
ROBO1	0	0.977374	0.433	0.29	0	Mes
APCDD1	0	1.3193	0.321	0.178	0	Mes
FBLN5	0	0.844302	0.371	0.228	0	Mes
COL4A2	0	0.96172	0.615	0.473	0	Mes
SHC1	0	0.869956	0.624	0.483	0	Mes
CNRIP1	0	1.88509	0.184	0.043	0	Mes
SNCAIP	0	1.55881	0.216	0.075	0	Mes
CREB3L1	0	1.89136	0.198	0.057	0	Mes
SULF2	0	0.921789	0.444	0.303	0	Mes
PRSS35	0	2.54963	0.238	0.097	0	Mes
PLSCR4	0	1.15912	0.344	0.203	0	Mes
ST3GAL4	0	1.37586	0.315	0.175	0	Mes
DAB2	0	0.896227	0.321	0.182	0	Mes
RGL1	0	1.31272	0.282	0.143	0	Mes
LRRC17	0	0.700812	0.298	0.159	0	Mes
TRIB2	0	0.895144	0.338	0.201	0	Mes
TSKU	0	0.93133	0.458	0.321	0	Mes
CILP2	0	1.77888	0.233	0.096	0	Mes
PMEPA1	0	0.973594	0.319	0.182	0	Mes
P4HA3	0	2.57569	0.179	0.042	0	Mes
NCAM1	0	1.21241	0.362	0.225	0	Mes
COL4A1	0	0.984023	0.588	0.451	0	Mes
TMEM200B	0	1.95541	0.189	0.053	0	Mes
ADAMTS4	0	2.13304	0.184	0.048	0	Mes
PXDN	0	0.59402	0.628	0.492	0	Mes
WIPF1	0	0.948577	0.335	0.199	0	Mes
SPON2	0	1.96775	0.226	0.09	0	Mes
EGFR	0	1.32217	0.424	0.288	0	Mes
SH3PXD2A	0	1.07844	0.33	0.194	0	Mes
LTBP2	0	1.18866	0.318	0.183	0	Mes
KDELR3	0	1.14542	0.312	0.177	0	Mes
FRMD6	0	1.52807	0.228	0.094	0	Mes
MMP23B	0	1.55877	0.278	0.145	0	Mes
EVA1B	0	0.900979	0.389	0.256	0	Mes
NES	0	1.69381	0.392	0.259	0	Mes
TENM3	0	0.854948	0.317	0.184	0	Mes
DACT1	0	1.60195	0.213	0.08	0	Mes
ARHGAP28	0	1.63159	0.2	0.067	0	Mes
CCDC88A	0	0.95338	0.394	0.262	0	Mes
LSR	0	2.63811	0.53	0.149	0	Epi
KRT8	0	2.35595	0.682	0.31	0	Epi
SPINT2	0	2.31917	0.695	0.342	0	Epi
EPCAM	0	2.51876	0.581	0.231	0	Epi
BCAM	0	2.40583	0.665	0.322	0	Epi
WFDC2	0	2.9062	0.758	0.428	0	Epi
CLDN3	0	2.96306	0.423	0.101	0	Epi
DSP	0	2.27886	0.501	0.183	0	Epi
MECOM	0	2.44931	0.427	0.117	0	Epi
SOX17	0	2.89663	0.407	0.102	0	Epi
PAX8	0	2.68358	0.414	0.11	0	Epi
CD24	0	2.03126	0.742	0.445	0	Epi
CLDN4	0	2.96685	0.41	0.113	0	Epi
MAL2	0	2.76055	0.376	0.082	0	Epi
CD9	0	1.82977	0.634	0.344	0	Epi
CLDN7	0	2.99669	0.386	0.099	0	Epi
ELF3	0	3.1222	0.355	0.071	0	Epi
KRT19	0	2.63979	0.402	0.119	0	Epi
LRATD2	0	2.25201	0.434	0.154	0	Epi
LAMA5	0	1.73608	0.53	0.252	0	Epi
MUC1	0	2.45749	0.508	0.232	0	Epi
JUP	0	1.72275	0.538	0.264	0	Epi
KRT7	0	2.95554	0.362	0.103	0	Epi
ITGB8	0	2.05267	0.437	0.183	0	Epi
C19orf33	0	2.4916	0.346	0.096	0	Epi
RHPN2	0	2.1817	0.351	0.105	0	Epi
CLDN6	0	2.62264	0.368	0.124	0	Epi
KLF5	0	1.80633	0.381	0.139	0	Epi
EPS8L1	0	2.96435	0.287	0.048	0	Epi
EZR	0	1.54851	0.585	0.348	0	Epi
PRSS8	0	2.86997	0.3	0.063	0	Epi
ST14	0	2.96806	0.299	0.063	0	Epi
DCDC2	0	2.47067	0.327	0.092	0	Epi
LLGL2	0	2.17981	0.327	0.092	0	Epi
CRIP1	0	2.14858	0.394	0.16	0	Epi
EPS8L2	0	2.15015	0.354	0.12	0	Epi
TES	0	1.6405	0.404	0.172	0	Epi
TACSTD2	0	3.24004	0.321	0.089	0	Epi
CDH6	0	2.44637	0.319	0.087	0	Epi
ASRGL1	0	2.52513	0.313	0.081	0	Epi
KIAA1522	0	1.33788	0.483	0.252	0	Epi
PPL	0	2.60668	0.288	0.06	0	Epi
CD74	0	1.693	0.619	0.394	0	Epi
CRIP2	0	1.47433	0.461	0.238	0	Epi
EPPK1	0	2.47035	0.288	0.066	0	Epi
AIF1L	0	1.95592	0.324	0.107	0	Epi
CDH1	0	2.65787	0.274	0.06	0	Epi
F11R	0	1.62911	0.368	0.154	0	Epi
ID4	0	1.50737	0.466	0.253	0	Epi
PLXNB1	0	1.66954	0.371	0.158	0	Epi
SDC4	0	1.45402	0.434	0.222	0	Epi
PDLIM1	0	2.27581	0.289	0.079	0	Epi
AGRN	0	1.66118	0.668	0.46	0	Epi
RBM47	0	2.28042	0.286	0.078	0	Epi
MYH14	0	2.30705	0.288	0.08	0	Epi
ADGRG1	0	2.59781	0.263	0.056	0	Epi
POU3F3	0	2.12559	0.285	0.08	0	Epi
PATJ	0	1.57734	0.369	0.166	0	Epi
STXBP2	0	1.63893	0.327	0.125	0	Epi
PAX2	0	2.53245	0.268	0.067	0	Epi
EMX2	0	1.56801	0.351	0.15	0	Epi
HOOK1	0	1.85529	0.305	0.108	0	Epi
VAMP8	0	2.10529	0.274	0.077	0	Epi
MYEF2	0	1.30771	0.414	0.218	0	Epi
CTXN1	0	1.38668	0.458	0.264	0	Epi
DDR1	0	1.14608	0.479	0.286	0	Epi
PODXL	0	2.20403	0.272	0.079	0	Epi
TNNT1	0	0.192659	0.392	0.199	0	Epi
SLC34A2	0	2.9009	0.289	0.096	0	Epi
SYNE2	0	1.2805	0.469	0.276	0	Epi
CNDP2	0	1.19789	0.489	0.297	0	Epi
RASSF7	0	1.89261	0.28	0.089	0	Epi
MYO6	0	1.70076	0.311	0.12	0	Epi
TPD52	0	1.47852	0.357	0.166	0	Epi
ERBB4	0	2.31632	0.246	0.056	0	Epi
AFDN	0	1.2394	0.459	0.27	0	Epi
CKB	0	1.05258	0.505	0.317	0	Epi
ITGA3	0	2.03608	0.293	0.105	0	Epi
SEL1L3	0	1.80858	0.309	0.122	0	Epi
MAP3K1	0	1.52568	0.319	0.132	0	Epi
OCLN	0	2.21432	0.245	0.058	0	Epi
KIF12	0	2.77466	0.229	0.042	0	Epi
FGFR2	0	1.41604	0.357	0.171	0	Epi
MSLN	0	2.44027	0.327	0.142	0	Epi
PRR36	0	1.7181	0.302	0.119	0	Epi
SLPI	0	2.68574	0.289	0.107	0	Epi
RAB3IP	0	1.55578	0.303	0.122	0	Epi
PTPRF	0	1.03434	0.543	0.363	0	Epi
PERP	0	1.6521	0.339	0.159	0	Epi
ATP1B1	0	1.385	0.454	0.274	0	Epi
CLDN1	0	2.04093	0.294	0.114	0	Epi
DSG2	0	1.32103	0.375	0.195	0	Epi
ARHGAP8	0	2.49102	0.223	0.043	0	Epi
RBP1	0	1.02215	0.532	0.353	0	Epi
COL18A1	0	1.3107	0.737	0.558	0	Epi
FAM83H	0	1.84488	0.274	0.096	0	Epi
SYNGR2	0	1.14	0.527	0.351	0	Epi
PROM1	0	1.58911	0.301	0.126	0	Epi
CYSTM1	0	1.48457	0.351	0.176	0	Epi
UCP2	0	1.60481	0.351	0.177	0	Epi
CGN	0	2.50411	0.221	0.048	0	Epi
HOXB4	0	1.19412	0.347	0.174	0	Epi
CELSR1	0	2.01075	0.249	0.076	0	Epi
HNF1B	0	2.7721	0.213	0.041	0	Epi
EHF	0	3.50092	0.202	0.031	0	Epi
MAP7	0	2.1965	0.22	0.049	0	Epi
CD2AP	0	1.30516	0.399	0.229	0	Epi
FOLR1	0	2.72495	0.22	0.05	0	Epi
SCNN1A	0	2.43217	0.241	0.071	0	Epi
RGL3	0	2.58789	0.208	0.038	0	Epi
PARD6B	0	2.15665	0.235	0.065	0	Epi
PCBD1	0	1.36642	0.453	0.284	0	Epi
STX3	0	1.35673	0.315	0.146	0	Epi
SLC9A3R1	0	1.63193	0.306	0.137	0	Epi
C6orf132	0	2.44283	0.227	0.059	0	Epi
ID1	0	1.36487	0.421	0.253	0	Epi
IFI27	0	1.77623	0.405	0.238	0	Epi
SPINT1	0	2.45219	0.217	0.05	0	Epi
DSC2	0	1.90266	0.244	0.078	0	Epi
PCSK1N	0	1.53283	0.33	0.165	0	Epi
RAB11FIP4	0	1.53945	0.28	0.116	0	Epi
ITGB4	0	2.98392	0.199	0.035	0	Epi
ST6GAL1	0	1.26745	0.344	0.18	0	Epi
ANXA3	0	2.43013	0.21	0.046	0	Epi
STON2	0	1.72891	0.236	0.072	0	Epi
TOM1L1	0	1.29844	0.286	0.122	0	Epi
BCL2L1	0	1.34082	0.402	0.239	0	Epi
HOXB6	0	1.98956	0.244	0.081	0	Epi
NR2F6	0	1.17274	0.545	0.383	0	Epi
HPN	0	1.77522	0.221	0.059	0	Epi
C12orf75	0	1.55968	0.297	0.135	0	Epi
LGR5	0	1.6657	0.28	0.119	0	Epi
WWC1	0	1.99549	0.23	0.069	0	Epi
TUBB2B	0	1.53781	0.51	0.35	0	Epi
LHX1	0	2.52663	0.203	0.043	0	Epi
SPP1	0	1.3601	0.383	0.224	0	Epi
LAMC2	0	2.47782	0.215	0.057	0	Epi
CXADR	0	2.24325	0.201	0.044	0	Epi
CP	0	2.72789	0.259	0.103	0	Epi
SHMT1	0	1.24015	0.34	0.184	0	Epi
ESRP1	0	2.81147	0.191	0.035	0	Epi
LAMA1	0	1.56071	0.361	0.206	0	Epi
CXXC5	0	0.976235	0.43	0.275	0	Epi
LYPD6B	0	2.22743	0.224	0.07	0	Epi
RHPN1	0	1.45888	0.255	0.101	0	Epi
IFI30	0	1.34507	0.325	0.172	0	Epi
NRCAM	0	1.61636	0.245	0.092	0	Epi
PTPRJ	0	1.69342	0.228	0.076	0	Epi
MAL	0	2.42021	0.216	0.064	0	Epi
NPNT	0	1.41855	0.291	0.139	0	Epi
DENND11	0	1.35933	0.288	0.136	0	Epi
S100A10	0	0.826994	0.528	0.379	0	Epi
PPDPF	0	0.950436	0.555	0.406	0	Epi
SORT1	0	1.339	0.248	0.099	0	Epi
SEMA3F	0	1.12411	0.355	0.206	0	Epi
RNF144B	0	2.07218	0.208	0.059	0	Epi
GPRC5C	0	1.14002	0.318	0.169	0	Epi
OSBPL10	0	1.27735	0.281	0.133	0	Epi
NAT8L	0	1.67666	0.222	0.074	0	Epi
DMTN	0	1.71108	0.226	0.078	0	Epi
PLEKHB1	0	1.86601	0.214	0.066	0	Epi
FAM110C	0	2.55821	0.194	0.047	0	Epi
GLIS3	0	1.59825	0.221	0.074	0	Epi
PLEKHA7	0	2.51204	0.179	0.032	0	Epi
ECI1	0	0.98769	0.37	0.223	0	Epi
L1CAM	0	2.41226	0.211	0.064	0	Epi
KRT17	0	2.63579	0.222	0.076	0	Epi
MAP3K21	0	2.3382	0.187	0.041	0	Epi
GRB14	0	2.33324	0.194	0.049	0	Epi
OCIAD2	0	1.11584	0.405	0.26	0	Epi
KLHL14	0	1.2584	0.221	0.076	0	Epi
VWA1	0	1.18219	0.386	0.242	0	Epi
TMEM238	0	2.30967	0.193	0.049	0	Epi
RDH10	0	1.47331	0.36	0.216	0	Epi
GRHL2	0	2.93351	0.173	0.029	0	Epi
RNASET2	0	1.34577	0.318	0.175	0	Epi
FLOT2	0	1.07982	0.394	0.251	0	Epi
GCA	0	1.37156	0.235	0.092	0	Epi
JAG1	0	1.32342	0.409	0.266	0	Epi
SAT1	0	1.42974	0.413	0.27	0	Epi
SBK1	0	1.16563	0.275	0.133	0	Epi
TMC4	0	2.20022	0.197	0.055	0	Epi
TSPAN14	0	1.02863	0.363	0.221	0	Epi
IMPA2	0	1.15597	0.296	0.154	0	Epi
ANXA4	0	1.51736	0.411	0.269	0	Epi
ABLIM1	0	0.946359	0.414	0.272	0	Epi
INAVA	0	1.45409	0.261	0.12	0	Epi
WNT7A	0	2.85389	0.199	0.058	0	Epi
CFB	0	1.2778	0.328	0.187	0	Epi
MMP15	0	1.92375	0.197	0.056	0	Epi
RELN	0	2.31587	0.185	0.045	0	Epi
APLP2	0	0.873603	0.667	0.527	0	Epi
CXCL16	0	1.94409	0.218	0.078	0	Epi
ZNF664	0	0.871135	0.478	0.338	0	Epi
MET	0	1.14543	0.275	0.136	0	Epi
S100A16	0	0.933012	0.38	0.242	0	Epi
JPT2	0	0.918028	0.401	0.263	0	Epi
CYBA	0	0.911563	0.446	0.308	0	Epi
NEDD9	0	1.26683	0.299	0.161	0	Epi
CHMP4C	0	2.22295	0.179	0.041	0	Epi

## Sheet: Table S6
Table S6. Clinicopathological characteristics of cases included for validation.
Feature	CS7	CS8	CS9	CS10	CS11
Histological diagnosis	Heterologous OCS with chondroid differentiation	Homologous ECS	Homologous ECS	OCS lymph node metastasis (epithelial component only, chondroid primary)	Heterologous ECS with rhabdomyoblastic differentiation
Age (yrs)	53	80	62	70	58
Outcome	Alive with disease	Alive without disease	Alive without disease	Alive without disease	Alive without disease
Surgery	Hysterectomy, adnexectomy, lymphadenectomy, omentectomy, splenectomy, rectosigmoidectomy	Hysterectomy, adnexectomy, lymphadenectomy, omentectomy	Hysterectomy, adnexectomy, lymphadenectomy, omentectomy	Initial: Hysterectomy, adnexectomy, lymphadenectomy. Recurrence: Hepatic metastases resection	Hysterectomy, adnexectomy, lymphadenectomy, omentectomy
LVI	No	Yes, focal (<5 vessels)	No	Yes	No
Size (cm)	20	8	3	NA	1.08
pT	3b	3b	1b	3c	1a
pN	0	1a	0(i+)	0	0
% Carcinoma	80	90	70	100	20
% Sarcoma	20	10	30	0	80
ER	Positive	Negative	Negative	Negative	Negative
PR	Negative	Negative	Negative	Negative	Negative
MMR	Profient	Profient	Profient	Profient	Profient
POLE	Wild type	Wild type	Wild type	Wild type	Wild type
p53 IHC pattern	Overexpression	Overexpression	Overexpression	Overexpression	Wild type
Additional studies (NGS)	NA	NA	NA	BRCA1 and BRCA2 wild type	NA
Molecular subtype	TP53 mutated	TP53 mutated	TP53 mutated	TP53 mutated	NSMP

## Sheet: Table S7
Table S7. Concordance between scRNA-seq and FISH for gene amplifications in MDM4 (1q), MYC (8q), and CCNE1 (19q) across CS1–CS6. Darker colors indicate discordances.
		MDM4 (1q)		MYC (8q)		CCNE1 (19q)
ID	Compartment	scRNA-seq	FISH	scRNA-seq	FISH	scRNA-seq	FISH
CS1	Epithelial	Non Amplified	Non Amplified	Amplified	Amplified	Amplified	Non Amplified
	Mesenchymal	Amplified (heterogeneous)	Amplified (heterogeneous)	Amplified	Amplified	Amplified	Amplified (heterogeneous)
CS2	Epithelial	Non Amplified	Non Amplified	Non Amplified (polysomy)	Non Amplified (polysomy)	Amplified	Amplified
	Mesenchymal	Non Amplified	Non Amplified	Non Amplified (polysomy)	Non Amplified (polysomy)	Non Amplified	Amplified
CS3	Epithelial	Non Amplified	Non Amplified	Amplified	Amplified	Amplified	Amplified
	Mesenchymal	Amplified (heterogeneous)	Non Amplified	Amplified	Amplified	Amplified	Amplified
CS4	Epithelial	Non Amplified	Non Amplified	Non Amplified	Non Amplified	Non Amplified	Non Amplified
	Mesenchymal	Non Amplified	Non Amplified	Amplified	Non Amplified	Amplified	Amplified (heterogeneous)
CS5	Epithelial	Non Amplified	Non Amplified	Amplified	Amplified	Non Amplified	Non Amplified
	Mesenchymal	Non Amplified	Non Amplified	Amplified	Amplified	Non Amplified	Non Amplified
CS6	Epithelial	Amplified	Amplified	Non Amplified	Amplified (heterogeneous)	Amplified	Non Amplified
	Mesenchymal	Amplified	Amplified	Non Amplified	Amplified (heterogeneous)	Non Amplified	Non Amplified
